# Supplementary material for: Redetermination of tris­(N,N-diethyl­dithio­carbamato)anti­mony(III)
Source: Acta Crystallogr Sect E Struct Rep Online. 2009 Feb 21;65(Pt 3):m311–2. doi: 10.1107/S1600536809005303 (PMC2968436; doi:10.1107/S1600536809005303)
Supplement: Supplementary file 1 [file e-65-0m311-sup1.cif]

##############################################################################
###                                                                        ###
###        Electronic paper (Acta Crystallographica Section E)             ###
###                                                                        ###
##############################################################################
#                                                                            #
# This CIF contains the data in a paper accepted for publication in Acta     #
# Crystallographica Section E. It conforms to the requirements of Notes      #
# for Authors for Section E, and has been peer reviewed under the auspices   #
# of the IUCr Commission on Journals.                                        #
#                                                                            #
# Full details of the Crystallographic Information File format               #
# are given in the paper "The Crystallographic Information File (CIF):       #
# a New Standard Archive File for Crystallography" by S. R. Hall, F. H.      #
# Allen and I. D. Brown [Acta Cryst. (1991), A47, 655-685].                  #
#                                                                            #
# The current version of the core CIF dictionary is obtainable from          #
# ftp://ftp.iucr.org/pub/cif_core.dic. The current version number is 2.4.    #
#                                                                            #
# Software is freely available for graphical display of the structure(s) in  #
# this CIF.  For information consult the CIF home page http://www.iucr.org/  #
# cif/home.html                                                              #
#                                                                            #
# This file may be used for bona fide research purposes within the           #
# scientific community so long as proper attribution is given to the journal # 
# article from which it was obtained.                                        #
#                                                                            #
##############################################################################
                                             
data_global
_audit_creation_method     'form.cif (version 2.0)'
_journal_data_validation_number     ?
_journal_date_recd_electronic     2008-11-11
_journal_date_accepted     2009-02-14
_journal_name_full     'Acta Crystallographica, Section E'
_journal_year     2009
_journal_volume     65
_journal_issue      3
_journal_page_first     m311
_journal_page_last     m312
_journal_paper_category     QM
_journal_coeditor_code     FI2068
_publ_contact_author_name     'Prof, Yu-CHuan, ZHANG'
_publ_contact_author_address
;
Deparment of Chemistry Anhui University
Hefei 230039
People's Republic of China
;
_publ_contact_author_email     yuchuanzhang1946@yahoo.cn
_publ_contact_author_fax     '086 0551 5108643'
_publ_contact_author_phone     '086 0551 5108643'
_publ_section_title
;
Redetermination of tris(<i>N</i>,<i>N</i>-diethyldithiocarbamato)antimony(III)
;
loop_
    _publ_author_name
    _publ_author_footnote
    _publ_author_address
    'Que, Mei' .
;
Department of Chemistry Anhui University
Hefei 230039
People's Republic of China
and
Key Laboratory of Enviromentally-Friendly Polymer Materials of Anhui Province
Hefei 230039
People's Republic of China
;
    'Zhang, Yu Chuan' .
;
Department of Chemistry Anhui University
Hefei 230039
People's Republic of China
and
Key Laboratory of Enviromentally-Friendly Polymer Materials of Anhui Province
Hefei 230039
People's Republic of China
;
    'Liu, Zhao Di' .
;
Department of Chemistry Anhui University
Hefei 230039
People's Republic of China
and
Key Laboratory of Enviromentally-Friendly Polymer Materials of Anhui Province
Hefei 230039
People's Republic of China
;
    'Zhou, Hong Ping' .
;
Department of Chemistry Anhui University
Hefei 230039
People's Republic of China
and
Key Laboratory of Enviromentally-Friendly Polymer Materials of Anhui Province
Hefei 230039
People's Republic of China
;
data_I
_audit_creation_method     SHELXL-97
_chemical_name_systematic
;
tris(<i>N</i>,<i>N</i>-diethyldithiocarbamato)antimony(III)
;
_chemical_name_common     ?
_chemical_formula_moiety     'C15 H30 N3 S6 Sb'
_chemical_formula_sum     'C15 H30 N3 S6 Sb'
_chemical_formula_iupac     '[Sb (C5 H10 N S2)3]'
_chemical_formula_weight     566.53
_chemical_melting_point     ?
_symmetry_cell_setting     'monoclinic'
_symmetry_space_group_name_H-M     'P 21/c'
_symmetry_space_group_name_Hall     '-P 2ybc'
loop_
    _symmetry_equiv_pos_as_xyz
    'x, y, z'
    '-x, y+1/2, -z+1/2'
    '-x, -y, -z'
    'x, -y-1/2, z-1/2'
_cell_length_a     12.6454(2)
_cell_length_b     13.6217(2)
_cell_length_c     14.6731(2)
_cell_angle_alpha     90.00
_cell_angle_beta     99.8580(10)
_cell_angle_gamma     90.00
_cell_volume     2490.15(6)
_cell_formula_units_Z     4
_cell_measurement_reflns_used     9907
_cell_measurement_theta_min     2.22
_cell_measurement_theta_max     27.54
_cell_measurement_temperature     296(2)
_exptl_crystal_description     block
_exptl_crystal_colour     'yellow'
_exptl_crystal_size_max     0.26
_exptl_crystal_size_mid     0.21
_exptl_crystal_size_min     0.21
_exptl_crystal_density_diffrn     1.511
_exptl_crystal_density_meas     ?
_exptl_crystal_density_method     'not measured'
_exptl_crystal_F_000     1152
_exptl_absorpt_coefficient_mu     1.616
_exptl_absorpt_correction_type     multi-scan
_exptl_absorpt_process_details     '(SADABS; Bruker, 2001)'
_exptl_absorpt_correction_T_min     0.6786
_exptl_absorpt_correction_T_max     0.8174
_exptl_special_details
;
;
_diffrn_ambient_temperature     296(2)
_diffrn_radiation_type     MoK\a
_diffrn_radiation_wavelength     0.71073
_diffrn_radiation_source     'fine-focus sealed tube'
_diffrn_radiation_monochromator     graphite
_diffrn_measurement_device_type     'Bruker SMART CCD area-detector'
_diffrn_measurement_method     '\f and \w'
_diffrn_detector_area_resol_mean     ?
_diffrn_reflns_number     24761
_diffrn_reflns_av_R_equivalents     0.0206
_diffrn_reflns_av_sigmaI/netI     0.0182
_diffrn_reflns_theta_min     1.63
_diffrn_reflns_theta_max     27.56
_diffrn_reflns_theta_full     27.56
_diffrn_measured_fraction_theta_max     0.998
_diffrn_measured_fraction_theta_full     0.998
_diffrn_reflns_limit_h_min     -16
_diffrn_reflns_limit_h_max     16
_diffrn_reflns_limit_k_min     -17
_diffrn_reflns_limit_k_max     17
_diffrn_reflns_limit_l_min     -18
_diffrn_reflns_limit_l_max     19
_diffrn_standards_number     0
_diffrn_standards_interval_count     .
_diffrn_standards_interval_time     .
_diffrn_standards_decay_%     ?
_refine_special_details
;
 Refinement of F^2^ against ALL reflections.  The weighted R-factor wR and
 goodness of fit S are based on F^2^, conventional R-factors R are based
 on F, with F set to zero for negative F^2^. The threshold expression of
 F^2^ > 2sigma(F^2^) is used only for calculating R-factors(gt) etc. and is
 not relevant to the choice of reflections for refinement.  R-factors based
 on F^2^ are statistically about twice as large as those based on F, and R-
 factors based on ALL data will be even larger.
;
_reflns_number_total     5746
_reflns_number_gt     4947
_reflns_threshold_expression     I>2\s(I)
_refine_ls_structure_factor_coef     Fsqd
_refine_ls_matrix_type     full
_refine_ls_R_factor_all     0.0269
_refine_ls_R_factor_gt     0.0207
_refine_ls_wR_factor_gt     0.0551
_refine_ls_wR_factor_ref     0.0592
_refine_ls_goodness_of_fit_ref     0.995
_refine_ls_restrained_S_all     0.995
_refine_ls_number_reflns     5746
_refine_ls_number_parameters     253
_refine_ls_number_restraints     0
_refine_ls_hydrogen_treatment     constr
_refine_ls_weighting_scheme     calc
_refine_ls_weighting_details
         'calc w=1/[\s^2^(Fo^2^)+(0.0366P)^2^+0.1807P] where P=(Fo^2^+2Fc^2^)/3'
_atom_sites_solution_hydrogens     geom
_atom_sites_solution_primary     direct
_atom_sites_solution_secondary     difmap
_refine_ls_shift/su_max     0.003
_refine_ls_shift/su_mean     0.000
_refine_diff_density_max     0.384
_refine_diff_density_min     -0.286
_refine_ls_extinction_method     'SHELXL97 (Sheldrick, 2008)'
_refine_ls_extinction_coef     0.0072(2)
_refine_ls_extinction_expression
                                  'Fc^*^=kFc[1+0.001xFc^2^\l^3^/sin(2\q)]^-1/4^'
loop_
    _atom_type_symbol
    _atom_type_description
    _atom_type_scat_dispersion_real
    _atom_type_scat_dispersion_imag
    _atom_type_scat_source
    'C' 'C' 0.0033 0.0016
                         'International Tables Vol C Tables 4.2.6.8 and 6.1.1.4'
    'H' 'H' 0.0000 0.0000
                         'International Tables Vol C Tables 4.2.6.8 and 6.1.1.4'
    'N' 'N' 0.0061 0.0033
                         'International Tables Vol C Tables 4.2.6.8 and 6.1.1.4'
    'S' 'S' 0.1246 0.1234
                         'International Tables Vol C Tables 4.2.6.8 and 6.1.1.4'
    'Sb' 'Sb' -0.5866 1.5461
                         'International Tables Vol C Tables 4.2.6.8 and 6.1.1.4'
_computing_data_collection     'SMART (Bruker, 2007)'
_computing_cell_refinement     'SAINT (Bruker, 2007)'
_computing_data_reduction     'SAINT (Bruker, 2007)'
_computing_structure_solution     'SHELXS97 (Sheldrick, 2008)'
_computing_structure_refinement     'SHELXL97 (Sheldrick, 2008)'
_computing_molecular_graphics     'SHELXTL (Sheldrick, 2008)'
_computing_publication_material     'SHELXTL (Sheldrick, 2008)'
loop_
    _atom_site_type_symbol
    _atom_site_label
    _atom_site_fract_x
    _atom_site_fract_y
    _atom_site_fract_z
    _atom_site_U_iso_or_equiv
    _atom_site_adp_type
    _atom_site_calc_flag
    _atom_site_refinement_flags
    _atom_site_occupancy
    _atom_site_disorder_assembly
    _atom_site_disorder_group
    Sb Sb1 0.664203(10) 0.489969(8) 0.544433(8) 0.03895(6) Uani d . 1 . .
    S S5 0.82733(4) 0.47481(3) 0.47217(3) 0.04547(12) Uani d . 1 . .
    S S2 0.59116(4) 0.32605(3) 0.46160(3) 0.04974(12) Uani d . 1 . .
    S S1 0.55799(5) 0.51072(3) 0.35546(4) 0.04951(13) Uani d . 1 . .
    S S3 0.73733(4) 0.34808(3) 0.65900(3) 0.04951(12) Uani d . 1 . .
    S S6 0.75061(4) 0.67918(4) 0.48886(4) 0.05794(14) Uani d . 1 . .
    S S4 0.78957(5) 0.55135(4) 0.71886(3) 0.05585(13) Uani d . 1 . .
    N N1 0.88457(11) 0.62440(10) 0.37638(9) 0.0413(3) Uani d . 1 . .
    N N3 0.81757(14) 0.39580(12) 0.83190(10) 0.0558(4) Uani d . 1 . .
    N N2 0.50310(13) 0.33416(11) 0.28478(10) 0.0495(4) Uani d . 1 . .
    C C2 0.89233(16) 0.72713(14) 0.34826(13) 0.0503(4) Uani d . 1 . .
    H H2A 0.8274 0.7617 0.3560 0.060 Uiso calc R 1 . .
    H H2B 0.8984 0.7297 0.2833 0.060 Uiso calc R 1 . .
    C C5 0.82576(13) 0.59892(13) 0.43964(11) 0.0397(4) Uani d . 1 . .
    C C6 0.54573(13) 0.38630(13) 0.35802(12) 0.0413(4) Uani d . 1 . .
    C C7 0.78502(15) 0.43078(14) 0.74662(12) 0.0457(4) Uani d . 1 A .
    C C3 0.94447(15) 0.55426(14) 0.32952(12) 0.0495(4) Uani d . 1 . .
    H H3A 0.9652 0.4986 0.3699 0.059 Uiso calc R 1 . .
    H H3B 1.0094 0.5852 0.3168 0.059 Uiso calc R 1 . .
    C C10 0.82177(18) 0.29025(16) 0.85339(14) 0.0616(6) Uani d . 1 A .
    H H10A 0.7619 0.2575 0.8152 0.074 Uiso calc R 1 . .
    H H10B 0.8146 0.2810 0.9176 0.074 Uiso calc R 1 . .
    C C13 0.49020(17) 0.22693(15) 0.28767(15) 0.0596(5) Uani d . 1 . .
    H H13A 0.5502 0.1991 0.3298 0.071 Uiso calc R 1 . .
    H H13B 0.4913 0.2001 0.2266 0.071 Uiso calc R 1 . .
    C C12 0.38672(19) 0.19757(17) 0.31864(19) 0.0797(7) Uani d . 1 . .
    H H12A 0.3880 0.2189 0.3812 0.120 Uiso calc R 1 . .
    H H12B 0.3791 0.1275 0.3154 0.120 Uiso calc R 1 . .
    H H12C 0.3273 0.2277 0.2790 0.120 Uiso calc R 1 . .
    C C14 0.46194(18) 0.38151(18) 0.19505(13) 0.0669(6) Uani d . 1 . .
    H H14A 0.4376 0.4473 0.2060 0.080 Uiso calc R 1 . .
    H H14B 0.4008 0.3446 0.1635 0.080 Uiso calc R 1 . .
    C C1 0.98809(18) 0.77734(16) 0.40466(15) 0.0672(6) Uani d . 1 . .
    H H1A 0.9786 0.7809 0.4681 0.101 Uiso calc R 1 . .
    H H1B 0.9947 0.8425 0.3812 0.101 Uiso calc R 1 . .
    H H1C 1.0519 0.7406 0.4005 0.101 Uiso calc R 1 . .
    C C4 0.8789(3) 0.51864(19) 0.24026(17) 0.0816(8) Uani d . 1 . .
    H H4A 0.8182 0.4822 0.2533 0.122 Uiso calc R 1 . .
    H H4B 0.9223 0.4771 0.2088 0.122 Uiso calc R 1 . .
    H H4C 0.8544 0.5739 0.2018 0.122 Uiso calc R 1 . .
    C C11 0.9249(2) 0.24437(17) 0.83695(16) 0.0733(7) Uani d . 1 . .
    H H11A 0.9262 0.2427 0.7717 0.110 Uiso calc R 1 A .
    H H11B 0.9300 0.1787 0.8610 0.110 Uiso calc R 1 . .
    H H11C 0.9845 0.2824 0.8676 0.110 Uiso calc R 1 . .
    C C15 0.5461(2) 0.3870(2) 0.13415(16) 0.0965(9) Uani d . 1 . .
    H H15A 0.6062 0.4244 0.1647 0.145 Uiso calc R 1 . .
    H H15B 0.5165 0.4182 0.0768 0.145 Uiso calc R 1 . .
    H H15C 0.5693 0.3219 0.1221 0.145 Uiso calc R 1 . .
    C C9 0.8390(10) 0.4544(13) 0.9120(12) 0.072(3) Uani d P 0.50 A 1
    H H9A 0.8534 0.5205 0.8927 0.087 Uiso calc PR 0.50 A 1
    H H9B 0.9048 0.4303 0.9492 0.087 Uiso calc PR 0.50 A 1
    C C8 0.7567(14) 0.4614(9) 0.9733(10) 0.104(4) Uani d P 0.50 A 1
    H H8A 0.6917 0.4886 0.9391 0.156 Uiso calc PR 0.50 A 1
    H H8B 0.7828 0.5031 1.0250 0.156 Uiso calc PR 0.50 A 1
    H H8C 0.7425 0.3971 0.9952 0.156 Uiso calc PR 0.50 A 1
    C C9' 0.8734(10) 0.4662(11) 0.9077(10) 0.060(2) Uani d P 0.50 A 2
    H H9'1 0.9315 0.4325 0.9473 0.072 Uiso calc PR 0.50 A 2
    H H9'2 0.9031 0.5220 0.8797 0.072 Uiso calc PR 0.50 A 2
    C C8' 0.7900(13) 0.5005(9) 0.9641(9) 0.101(4) Uani d P 0.50 A 2
    H H8'1 0.7337 0.5349 0.9246 0.151 Uiso calc PR 0.50 A 2
    H H8'2 0.8232 0.5436 1.0124 0.151 Uiso calc PR 0.50 A 2
    H H8'3 0.7605 0.4447 0.9908 0.151 Uiso calc PR 0.50 A 2
loop_
    _atom_site_aniso_label
    _atom_site_aniso_U_11
    _atom_site_aniso_U_22
    _atom_site_aniso_U_33
    _atom_site_aniso_U_12
    _atom_site_aniso_U_13
    _atom_site_aniso_U_23
    Sb1 0.04014(8) 0.03772(8) 0.04160(8) -0.00181(4) 0.01435(6) -0.00116(4)
    S5 0.0466(3) 0.0374(2) 0.0571(3) 0.00373(19) 0.0225(2) 0.00350(19)
    S2 0.0617(3) 0.0378(2) 0.0487(3) -0.0062(2) 0.0063(2) 0.00249(18)
    S1 0.0591(3) 0.0388(2) 0.0515(3) 0.0014(2) 0.0121(2) 0.00393(18)
    S3 0.0582(3) 0.0423(2) 0.0471(3) -0.0066(2) 0.0065(2) 0.00099(19)
    S6 0.0706(3) 0.0388(3) 0.0737(3) 0.0029(2) 0.0387(3) -0.0037(2)
    S4 0.0677(3) 0.0433(3) 0.0550(3) -0.0018(2) 0.0059(2) -0.0053(2)
    N1 0.0389(8) 0.0427(8) 0.0442(8) -0.0013(6) 0.0123(6) 0.0028(6)
    N3 0.0663(11) 0.0571(10) 0.0432(9) -0.0020(8) 0.0072(8) 0.0013(7)
    N2 0.0515(9) 0.0483(9) 0.0484(9) 0.0001(7) 0.0078(7) -0.0079(7)
    C2 0.0534(11) 0.0477(10) 0.0521(10) -0.0010(9) 0.0161(9) 0.0103(8)
    C5 0.0378(9) 0.0376(9) 0.0450(9) -0.0025(7) 0.0110(7) -0.0014(7)
    C6 0.0378(9) 0.0430(9) 0.0447(9) 0.0016(7) 0.0117(8) -0.0021(7)
    C7 0.0430(10) 0.0503(11) 0.0451(10) -0.0012(8) 0.0116(8) -0.0015(8)
    C3 0.0456(10) 0.0537(11) 0.0538(10) 0.0049(9) 0.0219(9) 0.0023(9)
    C10 0.0716(14) 0.0657(13) 0.0491(11) -0.0094(11) 0.0145(10) 0.0162(10)
    C13 0.0644(14) 0.0482(11) 0.0667(12) -0.0050(10) 0.0128(10) -0.0186(10)
    C12 0.0692(15) 0.0656(15) 0.1058(19) -0.0162(13) 0.0191(14) -0.0159(14)
    C14 0.0747(15) 0.0742(15) 0.0472(11) 0.0074(12) -0.0027(10) -0.0055(10)
    C1 0.0729(15) 0.0589(13) 0.0704(14) -0.0189(11) 0.0138(12) 0.0004(10)
    C4 0.098(2) 0.0876(18) 0.0591(15) 0.0177(15) 0.0135(14) -0.0195(12)
    C11 0.0946(19) 0.0606(14) 0.0697(14) 0.0029(13) 0.0287(13) 0.0149(11)
    C15 0.132(2) 0.105(2) 0.0598(14) 0.0332(19) 0.0349(16) 0.0051(13)
    C9 0.073(8) 0.074(6) 0.062(5) -0.013(5) -0.010(5) 0.003(4)
    C8 0.158(11) 0.104(8) 0.057(4) 0.014(7) 0.037(5) -0.013(5)
    C9' 0.072(7) 0.060(4) 0.042(3) -0.011(4) -0.005(4) -0.008(3)
    C8' 0.138(11) 0.114(10) 0.052(4) 0.027(7) 0.020(5) -0.007(5)
_geom_special_details
;
 All esds (except the esd in the dihedral angle between two l.s. planes)
 are estimated using the full covariance matrix.  The cell esds are taken
 into account individually in the estimation of esds in distances, angles
 and torsion angles; correlations between esds in cell parameters are only
 used when they are defined by crystal symmetry.  An approximate (isotropic)
 treatment of cell esds is used for estimating esds involving l.s. planes.
;
loop_
    _geom_bond_atom_site_label_1
    _geom_bond_atom_site_label_2
    _geom_bond_site_symmetry_2
    _geom_bond_distance
    _geom_bond_publ_flag
    Sb1 S5 . 2.4842(5) y
    Sb1 S3 . 2.6238(5) y
    Sb1 S2 . 2.6328(5) y
    Sb1 S1 . 2.8805(6) y
    Sb1 S4 . 2.8938(5) y
    S5 C5 . 1.7559(17) ?
    S2 C6 . 1.7362(18) ?
    S1 C6 . 1.7028(18) ?
    S3 C7 . 1.7378(19) ?
    S6 C5 . 1.6896(17) ?
    S4 C7 . 1.696(2) ?
    N1 C5 . 1.331(2) ?
    N1 C3 . 1.462(2) ?
    N1 C2 . 1.467(2) ?
    N3 C7 . 1.336(2) ?
    N3 C9 . 1.408(17) ?
    N3 C10 . 1.471(3) ?
    N3 C9' . 1.545(13) ?
    N2 C6 . 1.324(2) ?
    N2 C13 . 1.471(2) ?
    N2 C14 . 1.478(2) ?
    C2 C1 . 1.509(3) ?
    C2 H2A . 0.9700 ?
    C2 H2B . 0.9700 ?
    C3 C4 . 1.505(3) ?
    C3 H3A . 0.9700 ?
    C3 H3B . 0.9700 ?
    C10 C11 . 1.503(3) ?
    C10 H10A . 0.9700 ?
    C10 H10B . 0.9700 ?
    C13 C12 . 1.511(3) ?
    C13 H13A . 0.9700 ?
    C13 H13B . 0.9700 ?
    C12 H12A . 0.9600 ?
    C12 H12B . 0.9600 ?
    C12 H12C . 0.9600 ?
    C14 C15 . 1.504(3) ?
    C14 H14A . 0.9700 ?
    C14 H14B . 0.9700 ?
    C1 H1A . 0.9600 ?
    C1 H1B . 0.9600 ?
    C1 H1C . 0.9600 ?
    C4 H4A . 0.9600 ?
    C4 H4B . 0.9600 ?
    C4 H4C . 0.9600 ?
    C11 H11A . 0.9600 ?
    C11 H11B . 0.9600 ?
    C11 H11C . 0.9600 ?
    C15 H15A . 0.9600 ?
    C15 H15B . 0.9600 ?
    C15 H15C . 0.9600 ?
    C9 C8 . 1.49(2) ?
    C9 H9A . 0.9700 ?
    C9 H9B . 0.9700 ?
    C8 H8A . 0.9600 ?
    C8 H8B . 0.9600 ?
    C8 H8C . 0.9600 ?
    C9' C8' . 1.52(2) ?
    C9' H9'1 . 0.9700 ?
    C9' H9'2 . 0.9700 ?
    C8' H8'1 . 0.9600 ?
    C8' H8'2 . 0.9600 ?
    C8' H8'3 . 0.9600 ?
loop_
    _geom_angle_atom_site_label_1
    _geom_angle_atom_site_label_2
    _geom_angle_atom_site_label_3
    _geom_angle_site_symmetry_1
    _geom_angle_site_symmetry_3
    _geom_angle
    _geom_angle_publ_flag
    S5 Sb1 S3 . . 89.136(16) ?
    S5 Sb1 S2 . . 89.071(16) ?
    S3 Sb1 S2 . . 74.239(14) ?
    S5 Sb1 S1 . . 83.205(17) ?
    S3 Sb1 S1 . . 138.085(14) ?
    S2 Sb1 S1 . . 64.525(14) ?
    S5 Sb1 S4 . . 91.853(17) ?
    S3 Sb1 S4 . . 64.313(15) ?
    S2 Sb1 S4 . . 138.518(15) ?
    S1 Sb1 S4 . . 156.580(15) ?
    C5 S5 Sb1 . . 93.69(5) ?
    C6 S2 Sb1 . . 92.32(6) ?
    C6 S1 Sb1 . . 84.85(6) ?
    C7 S3 Sb1 . . 92.07(7) ?
    C7 S4 Sb1 . . 84.06(6) ?
    C5 N1 C3 . . 123.63(15) ?
    C5 N1 C2 . . 121.14(15) ?
    C3 N1 C2 . . 115.22(14) ?
    C7 N3 C9 . . 124.3(8) ?
    C7 N3 C10 . . 122.90(16) ?
    C9 N3 C10 . . 112.4(7) ?
    C7 N3 C9' . . 118.9(6) ?
    C9 N3 C9' . . 17.9(8) ?
    C10 N3 C9' . . 117.2(6) ?
    C6 N2 C13 . . 122.77(16) ?
    C6 N2 C14 . . 121.42(16) ?
    C13 N2 C14 . . 115.78(15) ?
    N1 C2 C1 . . 111.36(16) ?
    N1 C2 H2A . . 109.4 ?
    C1 C2 H2A . . 109.4 ?
    N1 C2 H2B . . 109.4 ?
    C1 C2 H2B . . 109.4 ?
    H2A C2 H2B . . 108.0 ?
    N1 C5 S6 . . 123.48(13) ?
    N1 C5 S5 . . 117.32(12) ?
    S6 C5 S5 . . 119.20(9) ?
    N2 C6 S1 . . 122.83(14) ?
    N2 C6 S2 . . 119.00(14) ?
    S1 C6 S2 . . 118.17(10) ?
    N3 C7 S4 . . 123.55(14) ?
    N3 C7 S3 . . 118.29(15) ?
    S4 C7 S3 . . 118.16(10) ?
    N1 C3 C4 . . 111.55(17) ?
    N1 C3 H3A . . 109.3 ?
    C4 C3 H3A . . 109.3 ?
    N1 C3 H3B . . 109.3 ?
    C4 C3 H3B . . 109.3 ?
    H3A C3 H3B . . 108.0 ?
    N3 C10 C11 . . 111.87(17) ?
    N3 C10 H10A . . 109.2 ?
    C11 C10 H10A . . 109.2 ?
    N3 C10 H10B . . 109.2 ?
    C11 C10 H10B . . 109.2 ?
    H10A C10 H10B . . 107.9 ?
    N2 C13 C12 . . 112.18(17) ?
    N2 C13 H13A . . 109.2 ?
    C12 C13 H13A . . 109.2 ?
    N2 C13 H13B . . 109.2 ?
    C12 C13 H13B . . 109.2 ?
    H13A C13 H13B . . 107.9 ?
    C13 C12 H12A . . 109.5 ?
    C13 C12 H12B . . 109.5 ?
    H12A C12 H12B . . 109.5 ?
    C13 C12 H12C . . 109.5 ?
    H12A C12 H12C . . 109.5 ?
    H12B C12 H12C . . 109.5 ?
    N2 C14 C15 . . 111.95(18) ?
    N2 C14 H14A . . 109.2 ?
    C15 C14 H14A . . 109.2 ?
    N2 C14 H14B . . 109.2 ?
    C15 C14 H14B . . 109.2 ?
    H14A C14 H14B . . 107.9 ?
    C2 C1 H1A . . 109.5 ?
    C2 C1 H1B . . 109.5 ?
    H1A C1 H1B . . 109.5 ?
    C2 C1 H1C . . 109.5 ?
    H1A C1 H1C . . 109.5 ?
    H1B C1 H1C . . 109.5 ?
    C3 C4 H4A . . 109.5 ?
    C3 C4 H4B . . 109.5 ?
    H4A C4 H4B . . 109.5 ?
    C3 C4 H4C . . 109.5 ?
    H4A C4 H4C . . 109.5 ?
    H4B C4 H4C . . 109.5 ?
    C10 C11 H11A . . 109.5 ?
    C10 C11 H11B . . 109.5 ?
    H11A C11 H11B . . 109.5 ?
    C10 C11 H11C . . 109.5 ?
    H11A C11 H11C . . 109.5 ?
    H11B C11 H11C . . 109.5 ?
    C14 C15 H15A . . 109.5 ?
    C14 C15 H15B . . 109.5 ?
    H15A C15 H15B . . 109.5 ?
    C14 C15 H15C . . 109.5 ?
    H15A C15 H15C . . 109.5 ?
    H15B C15 H15C . . 109.5 ?
    N3 C9 C8 . . 119.0(9) ?
    N3 C9 H9A . . 107.6 ?
    C8 C9 H9A . . 107.6 ?
    N3 C9 H9B . . 107.6 ?
    C8 C9 H9B . . 107.6 ?
    H9A C9 H9B . . 107.0 ?
    C8' C9' N3 . . 107.9(9) ?
    C8' C9' H9'1 . . 110.1 ?
    N3 C9' H9'1 . . 110.1 ?
    C8' C9' H9'2 . . 110.1 ?
    N3 C9' H9'2 . . 110.1 ?
    H9'1 C9' H9'2 . . 108.4 ?
    C9' C8' H8'1 . . 109.5 ?
    C9' C8' H8'2 . . 109.5 ?
    H8'1 C8' H8'2 . . 109.5 ?
    C9' C8' H8'3 . . 109.5 ?
    H8'1 C8' H8'3 . . 109.5 ?
    H8'2 C8' H8'3 . . 109.5 ?
loop_
    _geom_torsion_atom_site_label_1
    _geom_torsion_atom_site_label_2
    _geom_torsion_atom_site_label_3
    _geom_torsion_atom_site_label_4
    _geom_torsion_site_symmetry_1
    _geom_torsion_site_symmetry_2
    _geom_torsion_site_symmetry_3
    _geom_torsion_site_symmetry_4
    _geom_torsion
    _geom_torsion_publ_flag
    S3 Sb1 S5 C5 . . . . -150.76(6) ?
    S2 Sb1 S5 C5 . . . . 134.99(6) ?
    S1 Sb1 S5 C5 . . . . 70.53(6) ?
    S4 Sb1 S5 C5 . . . . -86.50(6) ?
    S5 Sb1 S2 C6 . . . . -80.83(6) ?
    S3 Sb1 S2 C6 . . . . -170.20(6) ?
    S1 Sb1 S2 C6 . . . . 2.08(6) ?
    S4 Sb1 S2 C6 . . . . -172.58(6) ?
    S5 Sb1 S1 C6 . . . . 90.09(6) ?
    S3 Sb1 S1 C6 . . . . 9.03(7) ?
    S2 Sb1 S1 C6 . . . . -2.13(6) ?
    S4 Sb1 S1 C6 . . . . 168.95(6) ?
    S5 Sb1 S3 C7 . . . . 99.33(6) ?
    S2 Sb1 S3 C7 . . . . -171.40(6) ?
    S1 Sb1 S3 C7 . . . . 178.14(6) ?
    S4 Sb1 S3 C7 . . . . 6.85(6) ?
    S5 Sb1 S4 C7 . . . . -95.21(6) ?
    S3 Sb1 S4 C7 . . . . -7.06(6) ?
    S2 Sb1 S4 C7 . . . . -4.51(7) ?
    S1 Sb1 S4 C7 . . . . -172.31(7) ?
    C5 N1 C2 C1 . . . . 92.8(2) ?
    C3 N1 C2 C1 . . . . -87.77(19) ?
    C3 N1 C5 S6 . . . . -176.11(13) ?
    C2 N1 C5 S6 . . . . 3.2(2) ?
    C3 N1 C5 S5 . . . . 3.6(2) ?
    C2 N1 C5 S5 . . . . -177.00(13) ?
    Sb1 S5 C5 N1 . . . . -163.57(12) ?
    Sb1 S5 C5 S6 . . . . 16.20(10) ?
    C13 N2 C6 S1 . . . . -178.50(14) ?
    C14 N2 C6 S1 . . . . -0.6(3) ?
    C13 N2 C6 S2 . . . . 1.4(2) ?
    C14 N2 C6 S2 . . . . 179.31(14) ?
    Sb1 S1 C6 N2 . . . . -176.81(15) ?
    Sb1 S1 C6 S2 . . . . 3.31(9) ?
    Sb1 S2 C6 N2 . . . . 176.50(13) ?
    Sb1 S2 C6 S1 . . . . -3.61(10) ?
    C9 N3 C7 S4 . . . . 13.3(6) ?
    C10 N3 C7 S4 . . . . -174.62(15) ?
    C9' N3 C7 S4 . . . . -6.7(6) ?
    C9 N3 C7 S3 . . . . -167.7(6) ?
    C10 N3 C7 S3 . . . . 4.3(3) ?
    C9' N3 C7 S3 . . . . 172.3(6) ?
    Sb1 S4 C7 N3 . . . . -170.09(16) ?
    Sb1 S4 C7 S3 . . . . 10.93(9) ?
    Sb1 S3 C7 N3 . . . . 168.95(14) ?
    Sb1 S3 C7 S4 . . . . -12.02(10) ?
    C5 N1 C3 C4 . . . . 92.1(2) ?
    C2 N1 C3 C4 . . . . -87.3(2) ?
    C7 N3 C10 C11 . . . . 85.0(2) ?
    C9 N3 C10 C11 . . . . -102.1(6) ?
    C9' N3 C10 C11 . . . . -83.1(6) ?
    C6 N2 C13 C12 . . . . 86.1(2) ?
    C14 N2 C13 C12 . . . . -91.9(2) ?
    C6 N2 C14 C15 . . . . 92.1(2) ?
    C13 N2 C14 C15 . . . . -89.8(2) ?
    C7 N3 C9 C8 . . . . 100.7(13) ?
    C10 N3 C9 C8 . . . . -72.1(15) ?
    C9' N3 C9 C8 . . . . 178(5) ?
    C7 N3 C9' C8' . . . . 98.3(9) ?
    C9 N3 C9' C8' . . . . -15(4) ?
    C10 N3 C9' C8' . . . . -93.1(10) ?
