# Supplementary material for: Redetermination of tris­(N,N-diethyl­dithio­carbamato)anti­mony(III)
Source: Acta Crystallogr Sect E Struct Rep Online. 2009 Feb 21;65(Pt 3):m311–2. doi: 10.1107/S1600536809005303 (PMC2968436; doi:10.1107/S1600536809005303)
Supplement: Supplementary file 2 [file e-65-0m311-Isup2.hkl]

# 
# h,k,l, Fc-squared, Fo-squared, sigma(Fo-squared) and status flag 
# 
data_I
_shelx_title '    zq in P2(1)/c' 
_shelx_refln_list_code          4 
_shelx_F_calc_maximum      352.87 
_exptl_crystal_F_000      1152.00 
_reflns_d_resolution_high  0.7680 
 
loop_ 
 _symmetry_equiv_pos_as_xyz 
 'x, y, z' 
 '-x, y+1/2, -z+1/2' 
 '-x, -y, -z' 
 'x, -y-1/2, z-1/2' 
 
_cell_length_a    12.6454 
_cell_length_b    13.6217 
_cell_length_c    14.6731 
_cell_angle_alpha  90.000 
_cell_angle_beta   99.858 
_cell_angle_gamma  90.000 
 
_shelx_F_squared_multiplier     1.000 
 
loop_ 
 _refln_index_h 
 _refln_index_k 
 _refln_index_l 
 _refln_F_squared_calc 
 _refln_F_squared_meas 
 _refln_F_squared_sigma 
 _refln_observed_status 
   1   0   0    13006.12    12247.85    191.88 o 
   2   0   0    14580.07    14653.16    224.75 o 
   3   0   0     5596.09     6087.73     64.75 o 
   4   0   0      238.85      218.30      6.80 o 
   5   0   0      628.68      681.41     13.55 o 
   6   0   0     5790.93     5725.56     63.34 o 
   7   0   0     2316.14     2507.30     32.52 o 
   8   0   0     2239.88     2204.70     34.11 o 
   9   0   0     5620.82     5728.50     71.73 o 
  10   0   0     2532.32     2546.39     62.72 o 
  11   0   0        3.65       16.16      8.17 o 
  12   0   0     4649.97     4720.52     87.12 o 
  13   0   0     1766.40     1832.48     99.86 o 
  14   0   0      634.52      638.56     28.65 o 
  15   0   0      732.05      763.97     47.14 o 
  16   0   0      115.71      125.17     24.84 o 
   1   1   0      880.15      883.78     10.53 o 
   2   1   0     2059.41     2204.87     17.31 o 
   3   1   0      231.89      243.04      4.48 o 
   4   1   0      880.69      890.65     10.04 o 
   5   1   0      101.99      113.39      3.81 o 
   6   1   0        3.83        2.17      1.99 o 
   7   1   0      368.26      388.43      7.92 o 
   8   1   0      847.41      875.55     13.64 o 
   9   1   0      641.23      672.62     12.66 o 
  10   1   0      124.27      122.40      7.27 o 
  11   1   0      263.01      262.28     11.72 o 
  12   1   0        3.12        3.71      8.94 o 
  13   1   0       31.61       32.23      9.88 o 
  14   1   0       85.49       87.19     11.50 o 
  15   1   0       27.88       31.98     16.54 o 
  16   1   0       28.17        4.81     11.06 o 
   0   2   0    51910.50    56425.24    880.31 o 
   1   2   0     2920.00     2974.14     27.28 o 
   2   2   0    23541.68    24044.43    164.27 o 
   3   2   0     1568.15     1509.55     12.85 o 
   4   2   0    12333.36    12322.79     85.32 o 
   5   2   0        9.44       17.56      6.29 o 
   6   2   0    26177.45    25720.33    175.15 o 
   7   2   0     3329.76     3402.71     31.76 o 
   8   2   0    12717.79    12773.94     98.05 o 
   9   2   0    11037.11    11303.99    100.56 o 
  10   2   0     3769.35     3751.72     46.90 o 
  11   2   0       28.82       29.52      7.17 o 
  12   2   0      921.03      917.21     22.35 o 
  13   2   0      555.98      547.63     22.58 o 
  14   2   0       32.97       30.23     11.38 o 
  15   2   0      410.06      408.67     25.15 o 
  16   2   0      240.12      275.98     43.20 o 
   1   3   0     2196.78     2284.15     19.49 o 
   2   3   0     3361.75     3475.48     27.63 o 
   3   3   0      813.39      825.07     10.13 o 
   4   3   0      132.95      111.24      3.41 o 
   5   3   0      813.67      848.99     10.84 o 
   6   3   0      396.17      394.63      7.65 o 
   7   3   0      183.97      212.08      6.73 o 
   8   3   0        7.12       11.55      3.37 o 
   9   3   0      402.28      425.96     11.36 o 
  10   3   0        3.56        3.45      4.04 o 
  11   3   0      189.48      189.66     10.49 o 
  12   3   0       53.92       50.91      9.46 o 
  13   3   0      296.36      329.82     25.78 o 
  14   3   0        2.06       -1.95      9.20 o 
  15   3   0        0.18       12.59      8.72 o 
   0   4   0    45061.34    47606.01    425.71 o 
   1   4   0       24.36       29.60      1.41 o 
   2   4   0     1694.64     1625.98     14.29 o 
   3   4   0    13125.86    13299.41     86.24 o 
   4   4   0    12321.87    12266.15     91.42 o 
   5   4   0      607.14      567.91      8.22 o 
   6   4   0    18985.25    18751.78    136.33 o 
   7   4   0     4027.43     4154.72     37.01 o 
   8   4   0     4610.67     4596.85     43.43 o 
   9   4   0     7050.22     6963.26     66.55 o 
  10   4   0     1522.88     1576.23     29.12 o 
  11   4   0      210.96      212.08     16.36 o 
  12   4   0     2026.11     2111.38     52.15 o 
  13   4   0      333.91      368.85     22.37 o 
  14   4   0       13.46       20.58      9.06 o 
  15   4   0      220.97      234.63     17.32 o 
   1   5   0      161.14      165.86      2.98 o 
   2   5   0      443.93      488.14      6.86 o 
   3   5   0      204.02      201.20      4.45 o 
   4   5   0     2298.79     2345.83     20.81 o 
   5   5   0     7739.53     7619.78     56.70 o 
   6   5   0        6.38        6.05      2.26 o 
   7   5   0     1567.41     1565.33     19.41 o 
   8   5   0      494.54      493.98     12.12 o 
   9   5   0       90.18      101.76     17.35 o 
  10   5   0       15.97       27.66      9.12 o 
  11   5   0      572.74      623.37     22.31 o 
  12   5   0        0.71       10.05      8.56 o 
  13   5   0      308.34      350.74     21.06 o 
  14   5   0        8.86        1.01      8.60 o 
  15   5   0       18.12       10.30     12.45 o 
   0   6   0    47789.91    50047.23    458.55 o 
   1   6   0    22852.04    23937.61    150.38 o 
   2   6   0     6221.83     6056.30     39.87 o 
   3   6   0    12168.53    12250.07     84.96 o 
   4   6   0     1643.81     1621.67     16.27 o 
   5   6   0      920.81      904.84     12.60 o 
   6   6   0     1164.44     1187.01     14.88 o 
   7   6   0        3.51       -2.30      4.45 o 
   8   6   0       79.85       75.19      8.65 o 
   9   6   0     2009.94     2032.08     39.61 o 
  10   6   0     2924.03     2859.16     50.95 o 
  11   6   0      216.35      195.73     14.51 o 
  12   6   0     3673.04     3660.96     63.88 o 
  13   6   0      942.87      994.86     31.38 o 
  14   6   0      216.34      236.83     17.66 o 
  15   6   0      457.82      454.68     29.99 o 
   1   7   0     1779.41     1800.48     15.91 o 
   2   7   0     1408.28     1382.68     10.75 o 
   3   7   0     1260.60     1264.28     13.91 o 
   4   7   0      524.70      520.53      8.14 o 
   5   7   0     8917.58     9139.77     70.80 o 
   6   7   0       86.94       94.08     12.26 o 
   7   7   0      922.31      935.21     23.73 o 
   8   7   0      140.63      142.66     11.11 o 
   9   7   0       99.87      113.69     14.79 o 
  10   7   0       30.63       21.37      8.18 o 
  11   7   0      267.24      263.82     18.47 o 
  12   7   0       12.89        9.92      9.44 o 
  13   7   0     1040.05     1135.42     33.88 o 
  14   7   0      262.60      267.45     24.06 o 
   0   8   0     7394.31     7923.30     78.02 o 
   1   8   0     2431.67     2405.83     20.74 o 
   2   8   0      172.74      169.71      5.10 o 
   3   8   0     4289.69     4314.74     35.39 o 
   4   8   0     4814.74     4878.03     38.84 o 
   5   8   0     5899.96     5933.85     61.83 o 
   6   8   0     9117.97     8967.28    112.53 o 
   7   8   0       28.14       46.35      8.01 o 
   8   8   0     1675.81     1702.76     35.66 o 
   9   8   0     3729.99     3673.28     60.61 o 
  10   8   0     1896.85     1930.46     51.96 o 
  11   8   0      249.25      243.43     16.40 o 
  12   8   0      634.38      640.25     30.26 o 
  13   8   0      327.47      336.42     25.87 o 
  14   8   0       87.95       49.10     15.12 o 
   1   9   0     6297.54     6221.26     48.45 o 
   2   9   0      390.49      419.43      8.22 o 
   3   9   0     2180.74     2151.93     26.07 o 
   4   9   0     2544.21     2601.36     30.24 o 
   5   9   0     1536.47     1522.69     31.39 o 
   6   9   0       59.98       64.38     15.23 o 
   7   9   0      787.81      764.44     34.24 o 
   8   9   0       46.53       45.83      9.03 o 
   9   9   0      319.11      309.83     16.87 o 
  10   9   0       46.26       28.84      9.53 o 
  11   9   0     1210.48     1271.42     42.42 o 
  12   9   0       30.36       25.30     23.95 o 
  13   9   0      671.89      704.12     47.98 o 
   0  10   0     3293.75     3245.61     39.80 o 
   1  10   0     3719.48     3727.84     34.85 o 
   2  10   0       17.96       16.35      3.90 o 
   3  10   0     2866.53     2876.08     33.01 o 
   4  10   0     3564.91     3501.25     46.66 o 
   5  10   0      192.55      194.79     11.05 o 
   6  10   0     4269.28     4189.46     64.20 o 
   7  10   0       75.72       68.86     11.20 o 
   8  10   0      871.28      837.65     25.77 o 
   9  10   0     1846.23     1826.01     40.48 o 
  10  10   0      869.76      904.53     28.75 o 
  11  10   0        0.57       11.23     10.90 o 
  12  10   0      535.39      524.84     46.86 o 
  13  10   0       50.97       67.78     33.14 o 
   1  11   0     1377.45     1392.33     19.57 o 
   2  11   0       54.37       49.55      5.41 o 
   3  11   0      332.11      332.79     12.89 o 
   4  11   0      503.32      511.97     17.24 o 
   5  11   0     4212.88     4100.23     54.46 o 
   6  11   0      338.43      346.81     17.30 o 
   7  11   0     3147.64     3058.46     66.33 o 
   8  11   0      731.95      765.15     25.41 o 
   9  11   0        4.28       -4.72      9.32 o 
  10  11   0       46.46       82.26     24.99 o 
  11  11   0      346.46      305.12     24.45 o 
  12  11   0        0.21       -9.39     14.31 o 
   0  12   0     3855.48     3820.28     86.41 o 
   1  12   0     2948.78     2866.16     34.08 o 
   2  12   0      164.46      168.33     10.16 o 
   3  12   0     3032.85     3026.90     44.03 o 
   4  12   0      167.86      182.43     11.26 o 
   5  12   0      247.07      262.82     12.63 o 
   6  12   0       54.62       67.24     10.07 o 
   7  12   0       23.91       18.28     13.41 o 
   8  12   0       17.69       14.19     14.53 o 
   9  12   0      473.13      441.46     27.03 o 
  10  12   0      486.13      476.16     28.85 o 
  11  12   0      114.15      156.93     20.28 o 
   1  13   0     2136.43     2079.31     31.36 o 
   2  13   0      531.44      543.02     15.89 o 
   3  13   0      369.45      320.67     13.75 o 
   4  13   0      317.27      308.61     19.78 o 
   5  13   0     2063.65     2129.08     37.22 o 
   6  13   0      519.29      541.79     21.89 o 
   7  13   0      808.08      770.44     33.71 o 
   8  13   0      283.41      278.08     22.49 o 
   9  13   0      138.40      142.83     18.87 o 
  10  13   0      275.02      296.78     24.81 o 
  11  13   0       73.50       72.35     16.79 o 
   0  14   0       41.48       73.99     13.20 o 
   1  14   0      214.28      215.04     11.02 o 
   2  14   0       17.68       18.92      6.88 o 
   3  14   0     1568.23     1584.86     31.73 o 
   4  14   0       69.59       61.83     10.62 o 
   5  14   0      631.24      628.23     20.33 o 
   6  14   0      652.50      678.63     31.27 o 
   7  14   0      136.19      139.97     17.94 o 
   8  14   0       21.07       -0.59     10.60 o 
   9  14   0      610.83      607.11     32.62 o 
   1  15   0     3027.64     3219.65     49.76 o 
   2  15   0       36.30       18.66      8.23 o 
   3  15   0     1504.95     1577.90     29.40 o 
   4  15   0      708.30      680.16     21.66 o 
   5  15   0      452.20      466.16     26.91 o 
   6  15   0      123.74      142.29     18.26 o 
   7  15   0      175.30      174.68     19.74 o 
   8  15   0      358.42      344.12     26.09 o 
   0  16   0      303.71      304.88     21.61 o 
   1  16   0      290.76      297.36     20.47 o 
   2  16   0        1.71        0.50      7.58 o 
   3  16   0      477.77      510.78     19.77 o 
   4  16   0       79.82       78.21     12.85 o 
   5  16   0       15.11        7.53     13.31 o 
   6  16   0        0.66        5.81     11.38 o 
   7  16   0      162.88      192.37     30.26 o 
   1  17   0      409.58      418.29     18.63 o 
   2  17   0       64.99       77.74     16.11 o 
   3  17   0       33.10       29.43     22.50 o 
   4  17   0      478.54      451.66     45.30 o 
 -16   1   1      554.75      557.70     30.95 o 
 -15   1   1      107.21       96.88     15.33 o 
 -14   1   1       22.51       29.06     11.27 o 
 -13   1   1     1839.80     1867.99     40.19 o 
 -12   1   1     4677.16     4826.39     62.48 o 
 -11   1   1       27.74       21.18      5.87 o 
 -10   1   1     5447.58     5526.75     56.37 o 
  -9   1   1     4945.79     4863.86     46.71 o 
  -8   1   1      425.77      421.02      9.84 o 
  -7   1   1     2738.56     2851.18     26.16 o 
  -6   1   1     2037.35     2035.53     22.22 o 
  -5   1   1      162.30      163.20      5.55 o 
  -4   1   1    10883.98    11093.61     81.06 o 
  -3   1   1    78663.30    73258.50    935.65 o 
  -2   1   1     9652.61    10232.84     79.83 o 
  -1   1   1    43031.25    45048.35    686.34 o 
   0   1   1   103577.12   101641.09   1948.52 o 
   1   1   1      109.94      101.98      1.99 o 
   2   1   1    10886.24    11218.40     88.54 o 
   3   1   1     1712.95     1933.38     16.72 o 
   4   1   1     3519.89     3634.37     28.93 o 
   5   1   1     3790.96     3763.07     29.53 o 
   6   1   1    24916.37    25011.30    163.63 o 
   7   1   1      475.82      499.49      8.77 o 
   8   1   1     8660.12     8657.79     70.14 o 
   9   1   1     3910.74     4052.98     41.42 o 
  10   1   1     1603.32     1570.99     27.70 o 
  11   1   1       42.29       34.70      6.47 o 
  12   1   1     3347.37     3412.50     49.30 o 
  13   1   1      492.32      518.61     22.61 o 
  14   1   1     1181.80     1269.29     33.74 o 
  15   1   1     1006.09     1080.20     31.95 o 
  16   1   1       10.10        7.68     10.67 o 
 -16   2   1       91.45       83.29     16.19 o 
 -15   2   1       84.73       85.80     12.11 o 
 -14   2   1      223.37      211.91     15.68 o 
 -13   2   1        6.57       13.39      9.92 o 
 -12   2   1       32.23       23.77     11.33 o 
 -11   2   1       24.81       20.59      5.89 o 
 -10   2   1       76.99       70.16      6.03 o 
  -9   2   1      716.35      712.09     18.27 o 
  -8   2   1     1085.82     1072.63     15.02 o 
  -7   2   1      621.18      648.10     10.07 o 
  -6   2   1      170.36      171.99      5.00 o 
  -5   2   1      567.73      507.44      7.82 o 
  -4   2   1      356.12      393.15      6.52 o 
  -3   2   1     5968.81     6486.05     49.65 o 
  -2   2   1    44418.49    44325.79    578.53 o 
  -1   2   1     5536.48     5869.16     63.52 o 
   0   2   1     2553.08     2600.34     17.36 o 
   1   2   1    11486.71    11592.95    104.54 o 
   2   2   1       94.78      106.47      2.60 o 
   3   2   1      420.61      447.82      6.00 o 
   4   2   1     1054.19     1156.88     12.86 o 
   5   2   1       28.53       41.67      2.64 o 
   6   2   1      337.25      352.23      7.46 o 
   7   2   1       77.38       78.89      4.66 o 
   8   2   1        0.10        8.93      3.39 o 
   9   2   1        4.22        3.74      3.67 o 
  10   2   1      184.93      200.58     18.35 o 
  11   2   1      186.75      190.78     10.35 o 
  12   2   1       82.69       77.77      8.46 o 
  13   2   1      315.85      295.68     16.49 o 
  14   2   1        1.36        3.60      7.79 o 
  15   2   1       15.25       15.94     14.05 o 
 -16   3   1      278.16      284.75     19.64 o 
 -15   3   1       61.26       64.97     11.90 o 
 -14   3   1       23.32       21.41      8.64 o 
 -13   3   1      747.50      699.05     24.91 o 
 -12   3   1     2692.84     2701.19     60.74 o 
 -11   3   1       50.05       53.11     10.99 o 
 -10   3   1     5240.30     5343.82     66.77 o 
  -9   3   1     7625.59     7569.01     72.03 o 
  -8   3   1     2337.27     2374.54     26.78 o 
  -7   3   1     5171.38     5084.77     46.36 o 
  -6   3   1    27441.47    27327.32    198.21 o 
  -5   3   1     1742.72     1959.70     18.10 o 
  -4   3   1    18022.30    18102.86    131.06 o 
  -3   3   1    10561.93    10670.50     75.08 o 
  -2   3   1     1315.66     1326.99     12.47 o 
  -1   3   1     7225.38     7550.35     52.09 o 
   0   3   1    11318.67    11836.79     72.60 o 
   1   3   1     1577.18     1668.96     12.15 o 
   2   3   1     1732.82     1584.16     12.80 o 
   3   3   1    14321.91    14524.52     99.29 o 
   4   3   1     4750.16     4617.04     35.41 o 
   5   3   1     8721.06     8633.37     60.12 o 
   6   3   1    52218.63    51256.18    341.49 o 
   7   3   1     3007.27     3223.51     30.88 o 
   8   3   1    16921.12    17120.27    128.55 o 
   9   3   1     3886.61     3871.06     42.43 o 
  10   3   1      279.86      296.98     12.26 o 
  11   3   1      147.94      139.88     12.07 o 
  12   3   1      407.60      421.21     18.70 o 
  13   3   1       76.35       70.33     13.97 o 
  14   3   1      267.99      274.56     17.07 o 
  15   3   1      505.64      517.09     41.33 o 
 -15   4   1       60.47       61.75     11.84 o 
 -14   4   1       14.55       17.72      8.74 o 
 -13   4   1      163.24      157.47     14.08 o 
 -12   4   1      200.88      204.84     14.97 o 
 -11   4   1     1264.05     1333.35     32.19 o 
 -10   4   1       15.26       27.39      7.66 o 
  -9   4   1      523.94      513.42     13.13 o 
  -8   4   1     2349.36     2378.61     25.06 o 
  -7   4   1     1321.69     1233.12     15.36 o 
  -6   4   1      128.73      146.72      4.64 o 
  -5   4   1     3157.90     3265.22     33.95 o 
  -4   4   1      118.44      136.39      3.63 o 
  -3   4   1     2565.82     2761.15     22.43 o 
  -2   4   1     7517.96     8045.00     60.09 o 
  -1   4   1     1726.95     1799.00     14.09 o 
   0   4   1      442.81      457.99      4.88 o 
   1   4   1      239.51      277.15      4.02 o 
   2   4   1     2065.79     2235.74     18.12 o 
   3   4   1     8979.04     9229.43     65.41 o 
   4   4   1     3846.04     3771.51     30.31 o 
   5   4   1      361.34      356.03      7.22 o 
   6   4   1      785.83      857.26     11.57 o 
   7   4   1      516.35      559.87     10.28 o 
   8   4   1      630.58      669.33     12.56 o 
   9   4   1      318.04      332.63     13.63 o 
  10   4   1       27.28       22.97      5.68 o 
  11   4   1       93.77       84.43     11.33 o 
  12   4   1        0.29       -7.90      7.90 o 
  13   4   1      140.37      137.09     12.93 o 
  14   4   1        2.83        6.02     10.55 o 
  15   4   1       14.05       25.06     17.42 o 
 -15   5   1      395.42      405.15     21.95 o 
 -14   5   1       15.44       10.00      8.98 o 
 -13   5   1     1268.84     1240.93     42.90 o 
 -12   5   1     3277.00     3358.62     59.39 o 
 -11   5   1       11.31       14.38      8.05 o 
 -10   5   1     3624.75     3611.20     58.84 o 
  -9   5   1     2519.69     2501.23     44.38 o 
  -8   5   1      484.67      464.50     16.61 o 
  -7   5   1     3015.94     3131.91     30.79 o 
  -6   5   1     2868.60     2877.98     28.46 o 
  -5   5   1      338.22      360.14     11.23 o 
  -4   5   1    12963.61    12790.75     89.26 o 
  -3   5   1    17166.81    17569.90    112.86 o 
  -2   5   1     3547.53     3569.31     27.89 o 
  -1   5   1    13814.27    14179.75     90.59 o 
   0   5   1    43410.55    45317.84    269.85 o 
   1   5   1    14629.35    15350.37     89.07 o 
   2   5   1     7488.55     7521.45     50.30 o 
   3   5   1     4760.85     4791.95     36.41 o 
   4   5   1        3.97        5.49      1.87 o 
   5   5   1     4346.05     4264.30     37.17 o 
   6   5   1     4243.80     4074.45     36.06 o 
   7   5   1      207.67      202.43      6.65 o 
   8   5   1     2577.15     2454.22     27.66 o 
   9   5   1     4227.09     4253.59     54.11 o 
  10   5   1     1172.91     1173.26     28.75 o 
  11   5   1      758.81      770.50     24.18 o 
  12   5   1     2867.48     2895.94     98.69 o 
  13   5   1      162.93      191.56     17.72 o 
  14   5   1      436.11      524.44     70.34 o 
  15   5   1      390.14      449.63     34.13 o 
 -15   6   1        0.43        6.42      9.77 o 
 -14   6   1      130.51      104.79     13.79 o 
 -13   6   1      692.65      717.46     27.16 o 
 -12   6   1       25.56       27.32      9.54 o 
 -11   6   1      186.77      187.21     13.87 o 
 -10   6   1       87.97       84.81     10.56 o 
  -9   6   1       26.94       19.53      7.40 o 
  -8   6   1      176.38      212.72     20.68 o 
  -7   6   1     2348.47     2415.77     43.05 o 
  -6   6   1      768.41      783.14     11.95 o 
  -5   6   1    13532.73    13598.43    100.49 o 
  -4   6   1        8.04        3.75      1.95 o 
  -3   6   1     1285.37     1228.19     12.77 o 
  -2   6   1     2283.61     2593.56     20.48 o 
  -1   6   1      402.01      445.80      6.07 o 
   0   6   1      566.52      591.45      6.79 o 
   1   6   1     7946.20     8468.76     53.87 o 
   2   6   1     7919.50     8197.69     52.46 o 
   3   6   1      478.75      480.16      7.60 o 
   4   6   1     1447.01     1498.81     15.80 o 
   5   6   1     2385.55     2344.83     23.33 o 
   6   6   1       40.87       46.29      3.77 o 
   7   6   1     1635.49     1605.54     21.56 o 
   8   6   1        1.18       -4.38      4.38 o 
   9   6   1      425.05      452.58     21.25 o 
  10   6   1      521.96      522.47     23.54 o 
  11   6   1       60.73       52.74     12.40 o 
  12   6   1        0.67       12.77      9.00 o 
  13   6   1      251.95      265.52     22.58 o 
  14   6   1       29.25       30.73     13.03 o 
  15   6   1        1.55        9.42     21.87 o 
 -15   7   1      361.75      389.56     44.18 o 
 -14   7   1       16.76       21.99     14.97 o 
 -13   7   1     1611.20     1601.50     77.16 o 
 -12   7   1     1737.17     1754.08     41.45 o 
 -11   7   1      201.04      182.08     14.11 o 
 -10   7   1      829.02      838.59     32.07 o 
  -9   7   1     1051.72     1035.11     27.27 o 
  -8   7   1      850.42      817.05     22.94 o 
  -7   7   1       25.45       26.54      6.55 o 
  -6   7   1     6780.63     6809.94     79.61 o 
  -5   7   1       16.97       17.35      2.47 o 
  -4   7   1    15185.32    15135.91    103.87 o 
  -3   7   1     9171.44     8954.84     64.44 o 
  -2   7   1        9.46       17.15      1.86 o 
  -1   7   1     6418.33     6390.20     47.77 o 
   0   7   1    28212.02    29543.78    196.05 o 
   1   7   1     3583.53     3831.72     28.92 o 
   2   7   1     6915.91     6955.42     45.81 o 
   3   7   1     5084.26     5145.46     39.74 o 
   4   7   1      954.98      996.94     12.23 o 
   5   7   1     2120.73     2097.11     22.01 o 
   6   7   1     4202.06     4154.67     43.22 o 
   7   7   1      562.32      577.22     15.42 o 
   8   7   1      542.49      548.21     19.37 o 
   9   7   1     3944.61     3940.38     74.39 o 
  10   7   1     2066.63     2101.38     42.68 o 
  11   7   1      331.62      294.84     17.27 o 
  12   7   1     1485.39     1426.73     46.47 o 
  13   7   1       45.68       40.52     13.99 o 
  14   7   1      427.58      422.98     28.54 o 
 -14   8   1      296.91      310.36     26.07 o 
 -13   8   1      647.82      675.63     27.43 o 
 -12   8   1      148.76      151.89     14.87 o 
 -11   8   1      321.09      335.05     18.47 o 
 -10   8   1      770.21      737.52     35.75 o 
  -9   8   1        1.62       -6.11      6.11 o 
  -8   8   1        2.46       -2.00      7.60 o 
  -7   8   1     3984.02     3929.58     60.23 o 
  -6   8   1      180.31      181.04     12.85 o 
  -5   8   1     7938.22     7919.55     89.96 o 
  -4   8   1      151.35      136.18      6.20 o 
  -3   8   1     2662.00     2650.13     26.60 o 
  -2   8   1      732.05      730.88      8.93 o 
  -1   8   1     4820.38     4957.53     36.95 o 
   0   8   1        4.62       -0.63      1.83 o 
   1   8   1     8605.58     8557.01     62.71 o 
   2   8   1      373.20      372.79      7.49 o 
   3   8   1     2036.21     2155.35     21.12 o 
   4   8   1        2.52        3.73      2.46 o 
   5   8   1     1289.16     1259.11     20.76 o 
   6   8   1      919.53      870.26     18.99 o 
   7   8   1      104.56      106.86     10.40 o 
   8   8   1       10.65       13.01      7.13 o 
   9   8   1      719.63      749.78     36.13 o 
  10   8   1      807.58      799.65     33.29 o 
  11   8   1      900.65      893.64     41.81 o 
  12   8   1       11.80        1.14     10.66 o 
  13   8   1      685.08      687.66     35.18 o 
  14   8   1      116.00      121.40     19.31 o 
 -14   9   1        6.94        2.22     12.31 o 
 -13   9   1      606.27      568.04     67.13 o 
 -12   9   1      493.90      479.75     25.42 o 
 -11   9   1      160.78      166.51     14.92 o 
 -10   9   1      845.99      851.21     27.74 o 
  -9   9   1     3032.52     2984.93     53.89 o 
  -8   9   1     1912.89     1878.89     39.57 o 
  -7   9   1     2333.30     2349.92     43.29 o 
  -6   9   1     5026.25     4988.28     71.48 o 
  -5   9   1       67.00       66.94      7.31 o 
  -4   9   1    11764.16    11683.13    111.50 o 
  -3   9   1     2164.37     2209.50     26.56 o 
  -2   9   1      131.39      128.35      4.96 o 
  -1   9   1       10.17       14.60      2.59 o 
   0   9   1     1431.95     1413.49     15.95 o 
   1   9   1     2859.05     2874.27     26.44 o 
   2   9   1     1335.66     1315.40     15.72 o 
   3   9   1     4242.51     4212.60     37.42 o 
   4   9   1      541.89      543.60     12.10 o 
   5   9   1     7547.34     7488.29     82.69 o 
   6   9   1     8439.45     8345.08    107.30 o 
   7   9   1       92.31      106.39     10.77 o 
   8   9   1      616.16      648.31     22.05 o 
   9   9   1     2549.09     2580.44     81.63 o 
  10   9   1      759.93      710.18     32.03 o 
  11   9   1      101.34      101.79     26.44 o 
  12   9   1       80.26       65.16     15.84 o 
  13   9   1        0.51      -10.61     10.61 o 
 -13  10   1       79.69       82.24     17.44 o 
 -12  10   1      114.58      149.81     19.78 o 
 -11  10   1     1261.43     1325.73     43.49 o 
 -10  10   1       16.94       19.22      9.00 o 
  -9  10   1      763.57      736.36     25.27 o 
  -8  10   1      702.56      679.06     23.33 o 
  -7  10   1     1957.03     1925.14     39.24 o 
  -6  10   1      336.66      320.82     18.38 o 
  -5  10   1     3031.11     2851.87     41.39 o 
  -4  10   1      348.68      325.82     12.67 o 
  -3  10   1     2285.15     2224.85     31.14 o 
  -2  10   1        3.16        6.74      3.32 o 
  -1  10   1     1454.90     1437.41     20.54 o 
   0  10   1     1094.95     1186.91     14.46 o 
   1  10   1     6117.81     6154.89     50.43 o 
   2  10   1      315.17      328.86      9.91 o 
   3  10   1     2061.38     2063.70     26.28 o 
   4  10   1     3281.13     3284.09     39.13 o 
   5  10   1      402.33      420.94     27.50 o 
   6  10   1        8.64        6.71      7.05 o 
   7  10   1     2014.02     1945.56     39.33 o 
   8  10   1      725.43      784.75     24.69 o 
   9  10   1       48.13       12.68     10.16 o 
  10  10   1        7.71        0.18      9.63 o 
  11  10   1      403.09      368.87     36.54 o 
  12  10   1        1.27      -10.08     10.08 o 
  13  10   1      610.36      638.23     53.17 o 
 -12  11   1     1001.64     1001.89     42.54 o 
 -11  11   1       49.83       84.26     16.41 o 
 -10  11   1      655.51      628.25     25.18 o 
  -9  11   1      667.49      680.57     25.05 o 
  -8  11   1       21.42       25.38      8.89 o 
  -7  11   1      312.18      289.30     24.15 o 
  -6  11   1      693.33      689.62     22.55 o 
  -5  11   1      764.37      740.45     19.37 o 
  -4  11   1     3215.29     3135.47     49.95 o 
  -3  11   1     1629.17     1638.98     28.88 o 
  -2  11   1      433.47      415.56     12.72 o 
  -1  11   1     1417.41     1419.46     19.82 o 
   0  11   1     8069.77     7875.85     71.28 o 
   1  11   1     4239.81     4139.00     42.99 o 
   2  11   1      447.12      466.63     12.02 o 
   3  11   1     3770.46     4022.81     43.28 o 
   4  11   1      357.01      304.04     12.75 o 
   5  11   1      872.21      881.70     34.50 o 
   6  11   1      474.31      500.55     19.57 o 
   7  11   1        7.77        4.78      8.78 o 
   8  11   1      303.97      273.51     20.84 o 
   9  11   1     1046.27     1025.96     38.68 o 
  10  11   1      382.35      342.05     38.24 o 
  11  11   1      235.47      236.09     23.06 o 
  12  11   1      629.93      600.23     41.30 o 
 -12  12   1        0.94       14.55     12.40 o 
 -11  12   1      209.79      189.26     21.95 o 
 -10  12   1      170.41      153.38     19.46 o 
  -9  12   1       57.13       48.87     11.13 o 
  -8  12   1      967.51      969.25     39.82 o 
  -7  12   1      902.19      928.67     28.11 o 
  -6  12   1      688.98      669.12     23.17 o 
  -5  12   1     2189.97     2168.99     36.59 o 
  -4  12   1       66.69       61.35      7.67 o 
  -3  12   1      781.47      745.16     19.36 o 
  -2  12   1      859.91      806.35     20.14 o 
  -1  12   1      624.30      597.46     15.68 o 
   0  12   1      126.44      139.21      7.62 o 
   1  12   1     1244.08     1244.02     20.34 o 
   2  12   1      592.33      595.55     15.22 o 
   3  12   1      342.55      330.82     13.30 o 
   4  12   1     1106.90     1102.61     24.55 o 
   5  12   1     4677.10     4661.66    118.90 o 
   6  12   1        0.97       -3.79      8.39 o 
   7  12   1     1692.47     1658.24     48.40 o 
   8  12   1       13.24       15.99     10.85 o 
   9  12   1      755.43      764.65     60.91 o 
  10  12   1      158.10      157.86     19.58 o 
  11  12   1       59.79       52.93     15.43 o 
 -11  13   1        6.75        5.07     12.57 o 
 -10  13   1      208.30      230.65     22.81 o 
  -9  13   1      242.12      256.10     22.20 o 
  -8  13   1      114.79      108.30     12.96 o 
  -7  13   1       32.03       27.17      9.39 o 
  -6  13   1      363.90      343.61     26.61 o 
  -5  13   1      260.77      258.02     14.06 o 
  -4  13   1     1360.67     1282.22     27.58 o 
  -3  13   1     2522.10     2559.68     40.96 o 
  -2  13   1        3.43       11.39      7.66 o 
  -1  13   1     1730.89     1843.91     36.54 o 
   0  13   1     1094.98     1069.34     21.43 o 
   1  13   1      170.88      172.69      9.49 o 
   2  13   1      473.48      452.15     14.19 o 
   3  13   1      649.46      691.87     19.32 o 
   4  13   1        1.01        0.00      5.43 o 
   5  13   1      619.29      632.47     28.99 o 
   6  13   1      380.09      354.77     23.26 o 
   7  13   1      241.16      229.23     20.35 o 
   8  13   1       31.05       26.65     11.71 o 
   9  13   1      811.71      893.50     59.99 o 
  10  13   1      238.35      231.39     22.75 o 
 -10  14   1       26.25       40.33     15.27 o 
  -9  14   1      250.22      231.95     22.51 o 
  -8  14   1      384.00      376.30     25.75 o 
  -7  14   1      270.15      258.79     17.18 o 
  -6  14   1       54.85       55.89     20.39 o 
  -5  14   1      885.57      893.62     24.28 o 
  -4  14   1      935.24      963.40     24.54 o 
  -3  14   1       58.27       57.96     11.72 o 
  -2  14   1     1149.57     1179.85     23.97 o 
  -1  14   1     1030.98     1022.29     25.19 o 
   0  14   1      947.42      976.34     35.57 o 
   1  14   1     3393.77     3343.53     49.47 o 
   2  14   1       12.12       16.00      6.36 o 
   3  14   1       12.99       -1.32      5.26 o 
   4  14   1      179.48      136.28     15.97 o 
   5  14   1      914.24      903.78     35.89 o 
   6  14   1       57.31       92.56     15.36 o 
   7  14   1      467.40      441.21     29.16 o 
   8  14   1       48.21       24.05     12.57 o 
   9  14   1      186.09      174.50     33.45 o 
  -8  15   1        8.79       20.30     12.84 o 
  -7  15   1      297.39      289.49     23.26 o 
  -6  15   1      243.92      271.02     17.54 o 
  -5  15   1      127.52      138.24     11.94 o 
  -4  15   1      139.47      124.33     11.25 o 
  -3  15   1      893.14      937.09     24.47 o 
  -2  15   1        0.67       -5.99      6.31 o 
  -1  15   1      297.86      342.69     15.41 o 
   0  15   1       16.51       20.26      7.84 o 
   1  15   1        6.53        9.94      7.37 o 
   2  15   1        7.58       -4.45      6.72 o 
   3  15   1      647.74      721.32     38.78 o 
   4  15   1       19.25        6.17      9.75 o 
   5  15   1      581.42      526.05     28.70 o 
   6  15   1      492.32      492.92     32.09 o 
   7  15   1       66.62       68.20     15.46 o 
   8  15   1       53.80       44.09     14.09 o 
  -7  16   1      233.29      251.68     30.37 o 
  -6  16   1       17.38        8.15     11.30 o 
  -5  16   1      451.18      448.62     19.02 o 
  -4  16   1      888.83      916.89     23.40 o 
  -3  16   1      323.32      323.29     14.67 o 
  -2  16   1      104.43      106.57     14.42 o 
  -1  16   1      354.31      347.45     16.29 o 
   0  16   1      738.90      798.50     23.94 o 
   1  16   1     2223.86     2368.99     42.36 o 
   2  16   1        1.43       -3.73     10.78 o 
   3  16   1      447.84      448.44     41.40 o 
   4  16   1      557.94      549.92     30.87 o 
   5  16   1      839.70      891.23     38.24 o 
   6  16   1       17.57       23.40     22.65 o 
  -4  17   1       29.57       35.73     13.35 o 
  -3  17   1      486.17      547.98     21.28 o 
  -2  17   1        7.76        0.94     11.11 o 
  -1  17   1      262.63      269.08     18.56 o 
   0  17   1      523.08      593.17     30.35 o 
   1  17   1      254.29      252.01     26.96 o 
   2  17   1        0.36       -9.59     10.24 o 
   3  17   1      130.42      147.38     28.81 o 
   4  17   1       53.05       49.69     16.20 o 
 -16   0   2     1118.20     1195.86     61.57 o 
 -15   0   2       14.93       18.31     17.35 o 
 -14   0   2        3.65        3.71     14.75 o 
 -13   0   2     1535.00     1620.78     64.69 o 
 -12   0   2     8500.45     8483.96    195.31 o 
 -11   0   2      114.93      112.05     12.76 o 
 -10   0   2     6810.72     6815.93     93.69 o 
  -9   0   2      149.97      127.56     10.61 o 
  -8   0   2      309.49      311.55     14.10 o 
  -7   0   2      105.35      121.44      8.78 o 
  -6   0   2     4173.65     4285.53     51.37 o 
  -5   0   2     6242.92     6765.69     74.12 o 
  -4   0   2    71446.09    69592.55    686.56 o 
  -3   0   2   124516.23   115746.66   1278.83 o 
  -2   0   2     1452.86     1502.78     28.80 o 
  -1   0   2      839.16      901.69     12.22 o 
   0   0   2     9446.16     9764.23    129.57 o 
   1   0   2     4224.52     4255.47     41.49 o 
   2   0   2   104683.42    92395.67   1098.10 o 
   3   0   2     1168.04     1086.74     16.14 o 
   4   0   2      841.45      922.69     14.56 o 
   5   0   2     3234.81     3161.67     36.84 o 
   6   0   2    15148.20    15188.15    145.27 o 
   7   0   2        0.18        6.34      4.55 o 
   8   0   2     5819.65     5856.21     72.28 o 
   9   0   2     3511.61     3467.78     64.81 o 
  10   0   2      759.29      733.76     25.97 o 
  11   0   2     1057.51     1083.68     40.83 o 
  12   0   2     4140.26     4169.89    149.92 o 
  13   0   2       19.95       43.40     19.72 o 
  14   0   2     2370.70     2481.13     90.26 o 
  15   0   2      796.89      777.62     46.99 o 
 -16   1   2        1.07      -14.67     16.72 o 
 -15   1   2       79.45       89.07     17.43 o 
 -14   1   2      126.39      124.90     15.42 o 
 -13   1   2       99.24      119.46     12.50 o 
 -12   1   2       60.01       60.72     12.86 o 
 -11   1   2      716.66      747.35     25.56 o 
 -10   1   2       17.93       10.06      4.62 o 
  -9   1   2      137.10      126.61      6.05 o 
  -8   1   2      999.84      970.42     14.79 o 
  -7   1   2     1695.98     1681.11     20.43 o 
  -6   1   2      150.03      164.72      5.42 o 
  -5   1   2     8153.61     8540.76     64.69 o 
  -4   1   2       87.00      103.19      3.37 o 
  -3   1   2    23189.80    23897.04    181.74 o 
  -2   1   2     7021.94     7538.22     78.01 o 
  -1   1   2     1025.09     1004.92      8.44 o 
   0   1   2      276.56      293.55      2.96 o 
   1   1   2     4650.21     4735.78     32.85 o 
   2   1   2     1707.80     1787.03     12.89 o 
   3   1   2     3946.14     4187.00     29.29 o 
   4   1   2     4189.27     4251.02     30.70 o 
   5   1   2       17.09       23.78      2.46 o 
   6   1   2      590.34      576.51      9.13 o 
   7   1   2      166.99      148.52      5.47 o 
   8   1   2      562.14      565.01     12.44 o 
   9   1   2     1683.84     1630.36     23.69 o 
  10   1   2      663.77      705.93     17.93 o 
  11   1   2        2.36       -4.35      4.70 o 
  12   1   2       80.52       89.27      9.04 o 
  13   1   2       58.25       84.63      9.45 o 
  14   1   2        0.92       18.02      7.62 o 
  15   1   2        8.73        2.61     12.89 o 
 -16   2   2      504.14      504.32     33.02 o 
 -15   2   2       12.51       17.16     33.62 o 
 -14   2   2       35.67       33.13      9.47 o 
 -13   2   2     2561.94     2507.35     48.86 o 
 -12   2   2     4020.22     3893.83     63.58 o 
 -11   2   2      202.51      184.51     12.88 o 
 -10   2   2     6410.08     6653.35     65.06 o 
  -9   2   2     1157.38     1164.53     17.54 o 
  -8   2   2      384.45      387.39      8.56 o 
  -7   2   2     6024.29     5890.48     46.37 o 
  -6   2   2    19660.93    20067.08    145.15 o 
  -5   2   2       24.16       29.24      2.74 o 
  -4   2   2    42520.73    42710.32    468.12 o 
  -3   2   2    11964.04    12298.67     96.27 o 
  -2   2   2      391.24      365.55      8.04 o 
  -1   2   2    18337.52    19003.67    126.98 o 
   0   2   2    18284.96    18791.78     97.21 o 
   1   2   2      215.47      198.71      3.85 o 
   2   2   2     6767.79     6907.11     64.71 o 
   3   2   2     5962.25     6070.12     40.71 o 
   4   2   2       67.74       58.16      2.69 o 
   5   2   2    28132.38    27854.42    172.91 o 
   6   2   2    36232.77    35786.75    221.42 o 
   7   2   2      857.71      877.57     12.87 o 
   8   2   2     6822.82     6801.24     69.50 o 
   9   2   2      442.07      449.23     11.72 o 
  10   2   2        5.46        7.30      4.78 o 
  11   2   2       63.67       55.92      7.37 o 
  12   2   2     2293.56     2264.50     44.03 o 
  13   2   2        0.30       -5.59      5.59 o 
  14   2   2     1266.42     1342.78     35.06 o 
  15   2   2      517.02      484.71     27.36 o 
 -16   3   2       12.33       28.18     13.63 o 
 -15   3   2        7.58       10.60      9.04 o 
 -14   3   2       31.19       32.18      9.45 o 
 -13   3   2        6.07        0.37      8.13 o 
 -12   3   2       69.87       81.78     13.68 o 
 -11   3   2      331.86      309.69     24.75 o 
 -10   3   2        1.43        1.48      6.52 o 
  -9   3   2       34.08       36.64      4.25 o 
  -8   3   2      693.45      716.67     11.68 o 
  -7   3   2      314.79      294.86      6.89 o 
  -6   3   2       12.90       17.12      2.38 o 
  -5   3   2      783.25      766.18     10.29 o 
  -4   3   2        1.87        0.67      2.48 o 
  -3   3   2      147.45      161.13      3.05 o 
  -2   3   2     1977.89     1987.59     25.69 o 
  -1   3   2      239.50      274.03      3.13 o 
   0   3   2     3227.45     3296.77     18.78 o 
   1   3   2    11429.91    11809.75     69.20 o 
   2   3   2      114.23      118.85      3.76 o 
   3   3   2     1193.18     1266.61     12.71 o 
   4   3   2      310.94      354.75      6.11 o 
   5   3   2      668.39      707.12     10.54 o 
   6   3   2      515.84      474.34      8.78 o 
   7   3   2      657.63      638.73     10.88 o 
   8   3   2      237.01      269.32      9.91 o 
   9   3   2       24.10       26.23      4.58 o 
  10   3   2      453.05      457.18     14.64 o 
  11   3   2       46.93       34.52      6.61 o 
  12   3   2       34.12       22.92      6.86 o 
  13   3   2       51.57       51.85      9.74 o 
  14   3   2        2.70        7.04     14.79 o 
  15   3   2        9.31       -1.39     10.57 o 
 -16   4   2      407.85      421.45     29.38 o 
 -15   4   2      268.09      245.76     17.77 o 
 -14   4   2       51.83       50.26     11.27 o 
 -13   4   2     1585.30     1627.43     41.11 o 
 -12   4   2     3112.46     3152.06     78.07 o 
 -11   4   2       42.57       73.08     11.73 o 
 -10   4   2     5565.16     5621.60    128.66 o 
  -9   4   2     1976.48     1964.14     48.40 o 
  -8   4   2      419.99      458.60      9.15 o 
  -7   4   2     7001.41     7013.91     56.30 o 
  -6   4   2    11339.24    11508.54     82.15 o 
  -5   4   2     5471.94     5753.68     46.03 o 
  -4   4   2    10316.59    10264.90     88.40 o 
  -3   4   2    10715.49    10675.57     89.98 o 
  -2   4   2      515.03      566.75      8.35 o 
  -1   4   2     6266.12     6290.19     36.82 o 
   0   4   2    17117.52    17467.33     86.76 o 
   1   4   2     1305.28     1314.73      9.71 o 
   2   4   2    21232.07    21552.87    134.86 o 
   3   4   2     9528.79     9523.70     67.89 o 
   4   4   2      286.68      270.78      6.11 o 
   5   4   2    16171.53    16091.17    112.68 o 
   6   4   2    19575.71    19262.35    133.90 o 
   7   4   2        1.08       -1.82      2.65 o 
   8   4   2     6084.39     6120.41     59.59 o 
   9   4   2     1667.62     1675.25     24.27 o 
  10   4   2       97.20       93.04      7.92 o 
  11   4   2       66.73       63.10      7.72 o 
  12   4   2      982.51      956.02     27.57 o 
  13   4   2        6.44       18.15     10.35 o 
  14   4   2      842.06      882.65     35.90 o 
  15   4   2      454.25      514.93     40.73 o 
 -15   5   2       22.78       21.14     10.19 o 
 -14   5   2       36.16       44.20     10.78 o 
 -13   5   2      181.33      180.78     15.26 o 
 -12   5   2      220.36      248.94     16.28 o 
 -11   5   2     1238.44     1186.49     31.08 o 
 -10   5   2        1.38        7.45      7.16 o 
  -9   5   2     1641.44     1542.31     32.99 o 
  -8   5   2     3099.75     3140.31     62.07 o 
  -7   5   2      593.20      588.67     10.64 o 
  -6   5   2      815.67      816.33     11.58 o 
  -5   5   2       42.08       35.55      3.15 o 
  -4   5   2      719.20      681.46      9.51 o 
  -3   5   2      499.94      528.78     10.62 o 
  -2   5   2    10889.53    11390.31     78.66 o 
  -1   5   2     6702.84     6934.11     42.33 o 
   0   5   2      505.05      528.87      5.08 o 
   1   5   2    25299.90    26981.93    153.11 o 
   2   5   2     1461.20     1509.08     14.85 o 
   3   5   2    12203.59    12240.98     90.73 o 
   4   5   2     1753.68     1729.64     17.40 o 
   5   5   2      362.73      360.24      7.89 o 
   6   5   2      223.30      226.49      6.52 o 
   7   5   2     1030.64     1023.93     15.48 o 
   8   5   2       29.87       15.68      4.95 o 
   9   5   2       37.88       31.26      5.43 o 
  10   5   2        1.83       -4.81      4.81 o 
  11   5   2        8.99       -2.45      6.55 o 
  12   5   2       16.98       15.89     20.24 o 
  13   5   2       54.83       74.11     13.76 o 
  14   5   2       68.58       85.12     21.28 o 
  15   5   2       27.03       19.57     18.61 o 
 -15   6   2      390.09      395.98     22.12 o 
 -14   6   2       63.02       56.89     11.93 o 
 -13   6   2     1486.74     1527.02     47.35 o 
 -12   6   2     1505.06     1568.05     38.33 o 
 -11   6   2        0.26       -6.32      6.32 o 
 -10   6   2     1030.93      983.60     42.19 o 
  -9   6   2     1137.20     1095.34     27.70 o 
  -8   6   2       11.82        9.93     10.82 o 
  -7   6   2     4756.36     4719.23     66.62 o 
  -6   6   2     1672.65     1599.79     27.51 o 
  -5   6   2     4797.23     4908.31     42.54 o 
  -4   6   2    20891.85    20767.70    134.12 o 
  -3   6   2    13868.14    13804.59     89.70 o 
  -2   6   2     6966.80     7481.44     50.73 o 
  -1   6   2    13765.38    14023.90     82.27 o 
   0   6   2    33945.39    35342.84    192.58 o 
   1   6   2      371.50      438.17      5.22 o 
   2   6   2     9581.01     9875.06     62.54 o 
   3   6   2     1374.18     1330.23     15.02 o 
   4   6   2     1898.57     1891.86     18.92 o 
   5   6   2     1643.83     1676.66     18.76 o 
   6   6   2     3155.10     3167.13     32.74 o 
   7   6   2      648.65      660.41     12.34 o 
   8   6   2     3224.00     3135.08     42.81 o 
   9   6   2     3795.87     3784.16     50.49 o 
  10   6   2      316.17      303.53     15.49 o 
  11   6   2     1556.81     1550.70     78.67 o 
  12   6   2     1707.05     1824.31     71.76 o 
  13   6   2        7.12       14.09     15.42 o 
  14   6   2      653.82      746.58     35.37 o 
 -15   7   2      107.26      132.20     16.09 o 
 -14   7   2      108.64       82.92     13.55 o 
 -13   7   2      102.16       85.91     13.15 o 
 -12   7   2      103.28      110.17     12.87 o 
 -11   7   2       51.67       28.95      8.84 o 
 -10   7   2      336.95      309.35     16.22 o 
  -9   7   2      389.43      369.31     18.65 o 
  -8   7   2      360.58      399.44     16.85 o 
  -7   7   2     1778.45     1707.20     33.81 o 
  -6   7   2     1083.14     1117.88     23.00 o 
  -5   7   2     8863.18     8801.11     97.38 o 
  -4   7   2       64.65       71.27      4.25 o 
  -3   7   2     9046.39     9101.36     61.46 o 
  -2   7   2      721.47      641.43      9.75 o 
  -1   7   2     3407.33     3521.19     24.17 o 
   0   7   2       29.27       17.81      1.74 o 
   1   7   2    10475.38    11023.55     78.86 o 
   2   7   2        6.87        5.38      1.58 o 
   3   7   2        0.50        2.99      1.99 o 
   4   7   2     1933.59     1927.92     20.63 o 
   5   7   2     1267.43     1271.39     16.20 o 
   6   7   2      770.90      756.68     13.85 o 
   7   7   2     3096.19     3041.36     57.09 o 
   8   7   2      109.32       91.70      9.09 o 
   9   7   2     2443.12     2393.72     98.48 o 
  10   7   2     1543.37     1471.23     60.53 o 
  11   7   2      160.04      150.77     23.51 o 
  12   7   2       10.91       14.73     13.35 o 
  13   7   2      155.19      104.22     17.14 o 
  14   7   2       77.22       95.77     17.53 o 
 -14   8   2      462.26      469.28     26.70 o 
 -13   8   2     1098.51     1183.99     35.76 o 
 -12   8   2      479.32      489.37     22.79 o 
 -11   8   2      110.14       92.98     11.95 o 
 -10   8   2      542.83      580.92     22.06 o 
  -9   8   2     1513.76     1531.41     34.89 o 
  -8   8   2      786.98      799.46     23.97 o 
  -7   8   2     5788.32     5638.14     78.88 o 
  -6   8   2     6206.71     5855.82     79.78 o 
  -5   8   2      997.11      994.30     18.79 o 
  -4   8   2    11331.82    11362.94     97.49 o 
  -3   8   2     6460.36     6635.34     48.78 o 
  -2   8   2        3.58        5.01      1.46 o 
  -1   8   2     1094.65     1099.29     11.10 o 
   0   8   2     3197.81     3251.31     26.54 o 
   1   8   2      140.16      135.17      4.69 o 
   2   8   2     9761.42    10012.74     72.40 o 
   3   8   2     1094.02     1101.80     13.76 o 
   4   8   2      686.97      672.63     10.48 o 
   5   8   2     2857.10     2893.11     32.86 o 
   6   8   2    11412.65    11346.62    127.27 o 
   7   8   2     1824.43     1824.98     30.42 o 
   8   8   2     1308.27     1227.44     29.54 o 
   9   8   2     2182.18     2207.58     55.61 o 
  10   8   2        0.80       -0.80      9.23 o 
  11   8   2      788.95      740.11     33.25 o 
  12   8   2       87.26      115.86     17.46 o 
  13   8   2        8.70       -9.96      9.96 o 
  14   8   2      232.83      231.95     30.11 o 
 -14   9   2       56.31       49.52     13.07 o 
 -13   9   2       41.80       67.90     13.27 o 
 -12   9   2      184.02      194.66     16.25 o 
 -11   9   2      686.36      763.38     27.28 o 
 -10   9   2        4.14        4.54      7.77 o 
  -9   9   2      606.86      654.60     23.29 o 
  -8   9   2      857.48      925.13     26.34 o 
  -7   9   2     2477.12     2426.01     66.08 o 
  -6   9   2       27.71       20.92      8.37 o 
  -5   9   2     2626.92     2529.94     37.34 o 
  -4   9   2       54.20       46.58      5.61 o 
  -3   9   2       88.95       81.80      6.12 o 
  -2   9   2       60.94       65.58      4.21 o 
  -1   9   2     1546.80     1652.14     18.42 o 
   0   9   2     3039.36     3199.39     27.09 o 
   1   9   2    12589.59    12514.74    105.94 o 
   2   9   2       98.77       88.46      4.61 o 
   3   9   2     2510.35     2450.08     25.25 o 
   4   9   2       54.82       64.53      5.31 o 
   5   9   2      528.73      532.86     15.26 o 
   6   9   2       76.61       62.27      9.03 o 
   7   9   2     1414.55     1415.47     41.51 o 
   8   9   2      614.12      611.37     27.54 o 
   9   9   2      222.42      177.80     17.42 o 
  10   9   2      352.17      372.31     24.33 o 
  11   9   2      402.71      365.43     24.71 o 
  12   9   2        0.25       -3.79     10.97 o 
  13   9   2      455.66      475.70     29.96 o 
 -13  10   2      477.88      482.22     24.59 o 
 -12  10   2      967.81      982.18     32.78 o 
 -11  10   2        2.44        2.06      8.56 o 
 -10  10   2     1116.68     1155.04     33.05 o 
  -9  10   2     1005.36      966.52     46.37 o 
  -8  10   2      158.55      172.91     13.23 o 
  -7  10   2     3190.06     3059.85     52.71 o 
  -6  10   2      542.56      578.65     25.45 o 
  -5  10   2     1458.01     1368.22     26.15 o 
  -4  10   2     3414.19     3257.31     53.26 o 
  -3  10   2      516.01      503.84     13.65 o 
  -2  10   2     1013.49      975.59     18.80 o 
  -1  10   2      111.33      123.73      9.53 o 
   0  10   2     7588.44     7587.44     63.96 o 
   1  10   2      483.70      479.81      9.31 o 
   2  10   2     6199.11     6084.52     56.54 o 
   3  10   2     3968.36     4063.66     42.56 o 
   4  10   2     2321.73     2209.99     29.78 o 
   5  10   2     3645.41     3652.72    101.31 o 
   6  10   2     2360.00     2293.97     54.73 o 
   7  10   2      690.52      633.23     48.44 o 
   8  10   2      745.90      727.01     31.81 o 
   9  10   2      692.72      678.28     31.08 o 
  10  10   2        1.78       29.42     11.45 o 
  11  10   2      307.41      294.24     24.11 o 
  12  10   2       84.73      102.80     17.53 o 
 -12  11   2      142.16      154.88     16.43 o 
 -11  11   2     1140.90     1117.92     49.38 o 
 -10  11   2        4.93        1.65      8.74 o 
  -9  11   2     1659.71     1661.88     43.77 o 
  -8  11   2     1198.58     1163.66     43.68 o 
  -7  11   2      349.99      326.47     17.02 o 
  -6  11   2       69.53       66.60      9.38 o 
  -5  11   2     1980.33     1896.44     32.89 o 
  -4  11   2       15.19       14.00      5.66 o 
  -3  11   2      105.69       93.00      8.02 o 
  -2  11   2        3.65        0.54      4.49 o 
  -1  11   2      734.69      700.60     15.07 o 
   0  11   2      459.26      484.21     11.44 o 
   1  11   2     6059.72     6079.51     57.87 o 
   2  11   2     1351.32     1304.33     22.10 o 
   3  11   2      849.61      808.60     18.18 o 
   4  11   2     1998.71     2012.29     32.68 o 
   5  11   2      487.88      482.48     24.27 o 
   6  11   2      297.58      289.82     19.75 o 
   7  11   2     1153.54     1141.20     38.53 o 
   8  11   2       16.39       14.63     10.27 o 
   9  11   2      342.34      338.92     23.50 o 
  10  11   2       25.75       23.54     11.64 o 
  11  11   2       72.12       40.08     13.43 o 
  12  11   2        0.08       -1.25     11.21 o 
 -12  12   2      126.97      112.91     19.11 o 
 -11  12   2        4.77        2.55      8.85 o 
 -10  12   2      261.92      315.08     19.19 o 
  -9  12   2      192.10      167.62     14.93 o 
  -8  12   2       33.44       32.70     13.81 o 
  -7  12   2      902.85      945.78     28.13 o 
  -6  12   2      178.51      188.61     13.78 o 
  -5  12   2      889.29      825.83     26.08 o 
  -4  12   2     2557.30     2383.44     38.45 o 
  -3  12   2     2564.70     2422.23     38.51 o 
  -2  12   2      651.97      620.58     28.22 o 
  -1  12   2     2489.74     2552.12     34.98 o 
   0  12   2     3493.97     3501.80     42.96 o 
   1  12   2       41.40       56.22      5.86 o 
   2  12   2      815.78      810.48     16.18 o 
   3  12   2      707.81      707.65     18.72 o 
   4  12   2      121.58      109.33     10.49 o 
   5  12   2      457.64      426.90     23.79 o 
   6  12   2      113.91      103.43     14.62 o 
   7  12   2       36.22       29.50     15.76 o 
   8  12   2      414.04      428.50     26.23 o 
   9  12   2     1071.94     1020.60     56.52 o 
  10  12   2       12.68       15.38     12.24 o 
  11  12   2      290.64      242.85     43.24 o 
 -11  13   2      251.44      194.95     38.01 o 
 -10  13   2        0.20       -4.13      8.43 o 
  -9  13   2      190.74      174.99     15.50 o 
  -8  13   2      211.02      187.66     15.32 o 
  -7  13   2      332.22      301.72     21.32 o 
  -6  13   2      155.01      167.27     13.77 o 
  -5  13   2     1967.99     1974.95     35.96 o 
  -4  13   2      121.98      132.02     10.58 o 
  -3  13   2     1795.61     1716.82     36.85 o 
  -2  13   2     2572.20     2497.64     35.85 o 
  -1  13   2        6.25        5.36      5.34 o 
   0  13   2      341.28      385.02     13.34 o 
   1  13   2     1911.49     1956.84     30.11 o 
   2  13   2      605.93      642.50     16.62 o 
   3  13   2      224.04      262.44     18.70 o 
   4  13   2      230.24      234.07     30.82 o 
   5  13   2     1161.03     1141.39     77.20 o 
   6  13   2      400.16      400.52     42.36 o 
   7  13   2      998.94     1021.86     39.45 o 
   8  13   2       63.45       43.34     13.13 o 
   9  13   2      684.74      737.24     35.70 o 
  10  13   2      496.37      493.89     60.99 o 
 -10  14   2       25.05       21.69     14.79 o 
  -9  14   2      388.54      402.69     21.79 o 
  -8  14   2       40.71       43.71     13.47 o 
  -7  14   2      480.68      473.05     22.06 o 
  -6  14   2      901.01      900.18     31.13 o 
  -5  14   2       85.96       96.73     17.56 o 
  -4  14   2      809.48      827.51     23.11 o 
  -3  14   2     1317.26     1373.96     37.60 o 
  -2  14   2      302.43      286.76     12.76 o 
  -1  14   2     1169.07     1223.06     24.54 o 
   0  14   2       89.22      110.09      9.15 o 
   1  14   2      444.16      471.47     17.19 o 
   2  14   2       46.49       60.26     15.87 o 
   3  14   2      474.84      487.84     21.89 o 
   4  14   2       24.74        6.27     19.13 o 
   5  14   2      924.74      932.75     36.26 o 
   6  14   2     1047.69     1049.90     39.75 o 
   7  14   2      227.46      229.98     21.58 o 
   8  14   2      106.36      111.60     22.88 o 
   9  14   2      444.68      478.21     60.47 o 
  -8  15   2      510.56      513.15     24.54 o 
  -7  15   2      395.71      375.54     20.66 o 
  -6  15   2       39.46       49.94     10.97 o 
  -5  15   2      626.52      624.83     20.99 o 
  -4  15   2      457.45      510.30     19.29 o 
  -3  15   2      201.26      213.40     12.15 o 
  -2  15   2      573.87      590.81     18.05 o 
  -1  15   2       12.01        5.54      6.49 o 
   0  15   2     1440.76     1389.03     30.06 o 
   1  15   2     1854.83     1935.72     83.42 o 
   2  15   2       57.44       53.09     13.32 o 
   3  15   2      313.54      308.82     44.51 o 
   4  15   2      453.59      365.84     41.46 o 
   5  15   2      437.69      374.51     25.02 o 
   6  15   2       47.48       56.63     14.73 o 
   7  15   2      299.11      304.22     24.73 o 
   8  15   2       58.33       52.99     15.16 o 
  -7  16   2      391.67      422.55     28.51 o 
  -6  16   2       60.36       73.40     14.08 o 
  -5  16   2       39.86       29.61      8.67 o 
  -4  16   2       16.63       15.08      7.43 o 
  -3  16   2      588.32      611.75     19.27 o 
  -2  16   2       49.82       46.36      9.43 o 
  -1  16   2      316.83      335.93     19.01 o 
   0  16   2      147.59      168.61     25.70 o 
   1  16   2      120.22      169.57     19.16 o 
   2  16   2       52.13       70.75     15.01 o 
   3  16   2      496.02      539.66     30.28 o 
   4  16   2        2.81        4.73     19.17 o 
   5  16   2     1057.26     1134.50     44.10 o 
   6  16   2      100.52      112.93     24.14 o 
  -4  17   2       79.47       70.97     10.27 o 
  -3  17   2       98.89       88.81     11.30 o 
  -2  17   2      281.53      276.21     23.13 o 
  -1  17   2        0.54      -17.39     18.76 o 
   0  17   2      332.43      368.30     26.02 o 
   1  17   2      977.85     1017.87     39.93 o 
   2  17   2      282.01      287.55     23.64 o 
   3  17   2        3.43        4.77     12.24 o 
 -16   1   3     1027.34     1022.48     41.12 o 
 -15   1   3       57.35       57.43     13.65 o 
 -14   1   3       74.82       79.52     26.21 o 
 -13   1   3     1839.77     1838.31     71.59 o 
 -12   1   3     3903.55     3869.50     62.80 o 
 -11   1   3     1216.13     1205.09     35.00 o 
 -10   1   3     3834.27     3907.29     67.90 o 
  -9   1   3      203.84      208.76      9.95 o 
  -8   1   3      923.67      958.98     16.48 o 
  -7   1   3     6088.03     6132.07     55.00 o 
  -6   1   3    24148.11    24380.03    174.97 o 
  -5   1   3    15694.70    16492.51    119.67 o 
  -4   1   3    98086.29    97753.06    685.97 o 
  -3   1   3     4608.75     4698.72     34.26 o 
  -2   1   3      168.50      150.29      4.63 o 
  -1   1   3     7371.27     6951.90     41.35 o 
   0   1   3     9677.05     9757.67     53.82 o 
   1   1   3       70.18       75.14      2.26 o 
   2   1   3    29813.11    28910.67    172.60 o 
   3   1   3     6564.68     6633.40     45.04 o 
   4   1   3     3967.32     4069.40     30.04 o 
   5   1   3    12439.24    12460.53     81.65 o 
   6   1   3    11112.86    11212.69     75.21 o 
   7   1   3        2.96        7.54      4.31 o 
   8   1   3     4441.74     4442.03     41.66 o 
   9   1   3     1544.80     1513.41     26.47 o 
  10   1   3      300.96      316.59     20.78 o 
  11   1   3     2335.48     2244.31     48.28 o 
  12   1   3     2374.54     2405.62     39.66 o 
  13   1   3      104.40      115.03     10.76 o 
  14   1   3     1514.85     1616.87     47.93 o 
  15   1   3      253.71      255.18     16.99 o 
 -16   2   3       16.26       21.16     22.06 o 
 -15   2   3       31.11       15.34     11.54 o 
 -14   2   3       61.70       68.81     11.27 o 
 -13   2   3      115.03      110.07     17.80 o 
 -12   2   3        0.15       -7.27      7.27 o 
 -11   2   3      191.21      221.79     14.29 o 
 -10   2   3      257.38      233.87     11.50 o 
  -9   2   3     1563.16     1539.80     19.30 o 
  -8   2   3        2.47        1.15      2.64 o 
  -7   2   3      574.00      554.68     10.38 o 
  -6   2   3     3196.36     3237.12     32.00 o 
  -5   2   3    12109.30    12742.58     93.88 o 
  -4   2   3      746.14      768.04      9.62 o 
  -3   2   3     4205.00     4359.61     37.23 o 
  -2   2   3      276.06      295.06      4.48 o 
  -1   2   3      314.22      278.97      3.61 o 
   0   2   3     1463.87     1561.38     10.03 o 
   1   2   3     1366.91     1505.56     11.86 o 
   2   2   3     6964.92     6958.82     45.70 o 
   3   2   3    11031.64    11228.17     75.32 o 
   4   2   3     1662.52     1529.61     14.30 o 
   5   2   3     1306.84     1299.36     13.58 o 
   6   2   3       57.33       62.25      3.87 o 
   7   2   3     2789.08     2799.48     31.92 o 
   8   2   3       70.98       79.11      5.70 o 
   9   2   3     2478.15     2375.31     35.45 o 
  10   2   3      652.67      620.02     17.13 o 
  11   2   3       30.93       17.95      6.05 o 
  12   2   3       22.97       40.23      9.28 o 
  13   2   3       23.79       33.37      8.89 o 
  14   2   3        5.67        1.66      8.00 o 
  15   2   3       10.18       -4.28      9.86 o 
 -16   3   3      709.35      826.14     82.16 o 
 -15   3   3      174.73      175.82     16.78 o 
 -14   3   3      442.02      464.00     21.67 o 
 -13   3   3     3120.82     3143.11     57.33 o 
 -12   3   3     1592.32     1708.99     38.32 o 
 -11   3   3     2086.10     2038.97     41.14 o 
 -10   3   3     5939.29     5950.20     83.43 o 
  -9   3   3      188.00      191.51     12.93 o 
  -8   3   3     2301.27     2280.72     23.77 o 
  -7   3   3     4225.89     4076.84     35.60 o 
  -6   3   3    23414.15    23490.98    160.27 o 
  -5   3   3      381.69      425.74      8.08 o 
  -4   3   3    29061.84    29884.79    253.24 o 
  -3   3   3     1568.44     1440.61     16.70 o 
  -2   3   3      701.00      739.14      6.69 o 
  -1   3   3     5349.04     5191.67     29.55 o 
   0   3   3      224.45      213.09      3.12 o 
   1   3   3    18365.12    19079.71    111.50 o 
   2   3   3    34134.04    33688.30    213.48 o 
   3   3   3    18288.07    18428.26    139.44 o 
   4   3   3     1491.23     1416.76     15.20 o 
   5   3   3    32904.38    32613.31    201.65 o 
   6   3   3     9622.98     9517.81     67.89 o 
   7   3   3      275.27      281.04      7.96 o 
   8   3   3     1758.52     1757.70     28.75 o 
   9   3   3      800.31      808.00     18.79 o 
  10   3   3      272.79      248.92     11.28 o 
  11   3   3      751.04      726.65     19.30 o 
  12   3   3      965.19      946.77     27.36 o 
  13   3   3        6.38       11.08      7.70 o 
  14   3   3     1232.35     1281.24     43.21 o 
  15   3   3      295.90      355.07     35.46 o 
 -16   4   3        5.16       11.57     22.72 o 
 -15   4   3        1.00        6.65      9.20 o 
 -14   4   3       16.06       20.95      9.15 o 
 -13   4   3       16.17       16.67      9.22 o 
 -12   4   3      150.76      145.45     13.33 o 
 -11   4   3     1680.86     1792.42     38.62 o 
 -10   4   3        1.49       -1.16      6.61 o 
  -9   4   3     2426.81     2354.27     42.26 o 
  -8   4   3     1071.43     1145.45     20.33 o 
  -7   4   3       20.05       15.85      2.90 o 
  -6   4   3      746.94      777.19      9.99 o 
  -5   4   3     3363.00     3378.78     31.98 o 
  -4   4   3      185.98      202.60      7.20 o 
  -3   4   3     1623.26     1451.42     16.32 o 
  -2   4   3       45.54       52.43      2.64 o 
  -1   4   3     7744.48     8145.63     43.80 o 
   0   4   3     4752.85     5036.17     26.51 o 
   1   4   3    17981.52    18350.10    101.54 o 
   2   4   3       83.01       75.13      2.44 o 
   3   4   3     9506.70    10010.80     68.45 o 
   4   4   3     1467.87     1568.44     15.71 o 
   5   4   3       35.52       37.23      3.07 o 
   6   4   3       95.59       90.02      4.45 o 
   7   4   3      223.46      200.79      6.91 o 
   8   4   3        2.47       -1.36      3.24 o 
   9   4   3        1.19       -3.81      3.81 o 
  10   4   3      122.58      104.72     10.96 o 
  11   4   3       49.42       42.24      8.42 o 
  12   4   3        1.56        4.19      7.01 o 
  13   4   3       57.14       49.93     12.43 o 
  14   4   3       17.28       35.90     12.92 o 
  15   4   3      148.99      145.77     18.54 o 
 -15   5   3      206.44      176.45     17.67 o 
 -14   5   3       47.94       27.28     10.23 o 
 -13   5   3     1137.02     1166.65     33.38 o 
 -12   5   3     1428.11     1439.71     50.43 o 
 -11   5   3       23.76       19.67      8.16 o 
 -10   5   3     3518.29     3445.89     99.78 o 
  -9   5   3       11.16       39.82     19.85 o 
  -8   5   3     6100.24     5963.25     81.12 o 
  -7   5   3    10251.35    10269.87    112.50 o 
  -6   5   3     3383.18     3389.87     32.21 o 
  -5   5   3     5588.98     5879.89     62.12 o 
  -4   5   3    16861.16    16443.70    137.11 o 
  -3   5   3     9381.96     9405.16     75.11 o 
  -2   5   3     1949.20     2163.78     16.44 o 
  -1   5   3    15913.88    16659.49     93.37 o 
   0   5   3    14811.75    15117.16     78.78 o 
   1   5   3     5099.01     5380.76     31.15 o 
   2   5   3    15121.91    14779.35     95.13 o 
   3   5   3     7537.81     7833.96     60.96 o 
   4   5   3      564.34      562.66     12.46 o 
   5   5   3     6803.88     6777.88     57.66 o 
   6   5   3     3278.41     3264.21     30.06 o 
   7   5   3      507.48      508.92     19.24 o 
   8   5   3     3200.27     3132.51     39.17 o 
   9   5   3     1074.63     1024.41     37.53 o 
  10   5   3      163.64      159.73     15.12 o 
  11   5   3     1297.39     1342.36     32.71 o 
  12   5   3     1398.16     1420.44     43.74 o 
  13   5   3        7.70       11.21     10.32 o 
  14   5   3      804.83      763.83     50.48 o 
 -15   6   3       68.14       77.79     13.32 o 
 -14   6   3       15.21        5.71      8.79 o 
 -13   6   3       10.15       -2.84      8.02 o 
 -12   6   3      188.74      173.92     14.51 o 
 -11   6   3      784.24      757.86     25.12 o 
 -10   6   3      294.79      261.22     15.10 o 
  -9   6   3      588.88      546.38     24.27 o 
  -8   6   3      793.17      819.05     41.90 o 
  -7   6   3      631.13      652.54     19.52 o 
  -6   6   3      165.94      168.99      9.03 o 
  -5   6   3      220.96      177.03     13.09 o 
  -4   6   3      236.34      198.58      6.41 o 
  -3   6   3     1290.60     1332.76     16.55 o 
  -2   6   3     2730.64     2815.69     19.03 o 
  -1   6   3     1938.23     2021.44     15.39 o 
   0   6   3      768.39      717.60      7.15 o 
   1   6   3     8962.86     9398.43     59.19 o 
   2   6   3      648.35      675.77     10.23 o 
   3   6   3      296.75      321.36      6.73 o 
   4   6   3      220.24      188.50      6.50 o 
   5   6   3       31.96       35.64      5.50 o 
   6   6   3      124.63      128.19      5.61 o 
   7   6   3     3988.91     4012.49     46.20 o 
   8   6   3       89.80       71.08      8.48 o 
   9   6   3     1450.06     1490.69     32.94 o 
  10   6   3      119.97      127.78     11.39 o 
  11   6   3       61.28       39.72     11.43 o 
  12   6   3       42.72       49.52     12.61 o 
  13   6   3       64.47       85.61     15.73 o 
  14   6   3       64.27      118.86     24.54 o 
 -15   7   3       29.96       45.01     16.41 o 
 -14   7   3      314.70      308.38     19.87 o 
 -13   7   3      513.10      559.54     24.28 o 
 -12   7   3      594.41      579.20     23.89 o 
 -11   7   3        7.29        5.37      7.64 o 
 -10   7   3     1788.35     1612.72     49.16 o 
  -9   7   3     1166.50     1138.41     28.90 o 
  -8   7   3      936.98      896.56     24.81 o 
  -7   7   3     7035.66     6985.55     92.28 o 
  -6   7   3     2150.54     2109.42     37.36 o 
  -5   7   3     2049.58     1974.65     31.43 o 
  -4   7   3    14761.69    14693.36    122.42 o 
  -3   7   3    10732.90    11213.14     81.36 o 
  -2   7   3      516.05      490.44      6.20 o 
  -1   7   3     5096.92     5054.51     33.17 o 
   0   7   3      981.41      978.20      8.88 o 
   1   7   3     6993.34     7118.67     46.78 o 
   2   7   3     6207.37     6434.36     45.57 o 
   3   7   3      848.74      873.57     12.24 o 
   4   7   3       18.60       22.87      3.08 o 
   5   7   3     4184.54     4266.98     39.86 o 
   6   7   3     7406.44     7562.25     65.84 o 
   7   7   3      310.60      355.65     15.51 o 
   8   7   3     5264.01     5180.53     74.63 o 
   9   7   3     1108.61     1141.27     37.03 o 
  10   7   3      449.42      440.37     24.23 o 
  11   7   3     1395.02     1433.16     67.56 o 
  12   7   3      341.87      352.37     32.71 o 
  13   7   3        7.32        3.48     16.24 o 
  14   7   3      404.62      461.03     29.53 o 
 -14   8   3       11.63       19.15     10.32 o 
 -13   8   3        0.66       -9.24     13.00 o 
 -12   8   3        3.91        1.33      7.91 o 
 -11   8   3      600.71      586.95     23.77 o 
 -10   8   3       11.21       -2.68      8.56 o 
  -9   8   3      245.67      243.85     14.73 o 
  -8   8   3      155.06      181.40     17.74 o 
  -7   8   3      963.51      893.41     24.55 o 
  -6   8   3     1710.96     1767.18     34.43 o 
  -5   8   3     4874.48     4771.91     51.24 o 
  -4   8   3        5.35       10.12      4.76 o 
  -3   8   3     8183.40     8141.99     75.67 o 
  -2   8   3     1923.04     1940.49     16.15 o 
  -1   8   3      139.93      162.39      4.22 o 
   0   8   3     2540.87     2597.02     21.01 o 
   1   8   3     2596.06     2623.11     24.10 o 
   2   8   3      606.96      685.38     11.24 o 
   3   8   3      245.90      247.46      6.55 o 
   4   8   3     1250.83     1259.18     16.59 o 
   5   8   3      273.07      287.49      8.16 o 
   6   8   3      120.66      126.77     12.06 o 
   7   8   3     5287.22     5151.23    192.79 o 
   8   8   3      279.13      260.90     26.48 o 
   9   8   3     2193.74     2212.72     76.62 o 
  10   8   3      486.96      473.59     35.17 o 
  11   8   3        1.82       11.34     13.27 o 
  12   8   3       46.34       38.40     13.16 o 
  13   8   3       91.63      113.90     18.33 o 
 -14   9   3      384.65      408.80     31.55 o 
 -13   9   3      714.38      774.22     31.50 o 
 -12   9   3      464.70      437.82     30.44 o 
 -11   9   3      101.00       99.38     12.60 o 
 -10   9   3     2065.80     1999.10     43.41 o 
  -9   9   3      145.36      152.21     23.26 o 
  -8   9   3      519.72      491.72     20.55 o 
  -7   9   3     5166.77     4920.05     72.52 o 
  -6   9   3     1970.52     1886.29     52.15 o 
  -5   9   3      316.50      328.03     14.43 o 
  -4   9   3     1324.13     1277.65     23.96 o 
  -3   9   3     2498.91     2489.47     29.98 o 
  -2   9   3        5.39       11.62      4.24 o 
  -1   9   3     4727.68     4857.38     43.78 o 
   0   9   3     2225.41     2221.20     21.79 o 
   1   9   3     4591.88     4491.02     35.45 o 
   2   9   3     9937.73     9962.81     73.26 o 
   3   9   3      538.37      615.97     11.20 o 
   4   9   3      751.51      727.82     13.26 o 
   5   9   3     2790.63     2614.54     65.93 o 
   6   9   3    10229.16     9894.70    125.36 o 
   7   9   3      605.32      606.98     26.85 o 
   8   9   3     1433.60     1327.61     41.33 o 
   9   9   3        2.15       16.74     10.43 o 
  10   9   3      261.67      253.37     21.04 o 
  11   9   3      233.66      244.03     39.20 o 
  12   9   3      177.16      167.81     19.78 o 
  13   9   3        0.25       11.97     12.40 o 
 -13  10   3       52.48       59.73     12.86 o 
 -12  10   3      422.84      468.06     23.34 o 
 -11  10   3     1769.45     1814.74     43.60 o 
 -10  10   3        0.04       12.32      9.20 o 
  -9  10   3     1963.16     1948.06     52.59 o 
  -8  10   3     1192.74     1105.20     30.53 o 
  -7  10   3      195.10      174.63     12.61 o 
  -6  10   3       26.70       21.11      6.84 o 
  -5  10   3      771.35      773.33     19.14 o 
  -4  10   3      710.34      690.90     17.67 o 
  -3  10   3      335.77      302.36     11.95 o 
  -2  10   3       32.16       33.90      7.38 o 
  -1  10   3     1214.56     1186.63     21.04 o 
   0  10   3     1382.14     1351.35     18.69 o 
   1  10   3     8678.44     8652.30     71.71 o 
   2  10   3      279.50      255.36      8.43 o 
   3  10   3     3635.86     3707.82     39.78 o 
   4  10   3     1940.76     1898.72     36.86 o 
   5  10   3      310.02      316.03     14.83 o 
   6  10   3       77.59       84.70     17.54 o 
   7  10   3      622.07      575.99     26.95 o 
   8  10   3       16.30       -5.70      8.20 o 
   9  10   3      284.44      307.38     22.88 o 
  10  10   3      107.21      113.80     16.60 o 
  11  10   3       75.18       80.33     26.21 o 
  12  10   3       14.89       29.55     13.27 o 
 -12  11   3      245.59      240.03     18.78 o 
 -11  11   3        1.17       -4.34      8.50 o 
 -10  11   3      865.83      908.53     29.86 o 
  -9  11   3      152.84      149.80     14.22 o 
  -8  11   3     2396.56     2363.09     47.21 o 
  -7  11   3     2206.38     2141.54     43.21 o 
  -6  11   3      169.46      138.45     12.02 o 
  -5  11   3     1127.95     1050.43     27.66 o 
  -4  11   3     1967.46     1853.77     32.09 o 
  -3  11   3     3222.46     3172.73     65.53 o 
  -2  11   3     1523.01     1420.71     26.63 o 
  -1  11   3     1428.37     1453.70     22.29 o 
   0  11   3     5669.22     5653.78     56.01 o 
   1  11   3      761.73      710.09     13.86 o 
   2  11   3     4600.17     4545.95     46.45 o 
   3  11   3      577.77      539.77     19.06 o 
   4  11   3      328.98      323.44     18.93 o 
   5  11   3     1446.75     1501.24     42.93 o 
   6  11   3      108.55      124.49     15.00 o 
   7  11   3       33.73        6.55      9.34 o 
   8  11   3      885.90      918.50     69.66 o 
   9  11   3      174.34      168.36     18.32 o 
  10  11   3       81.73       78.08     15.33 o 
  11  11   3      270.61      264.61     23.56 o 
  12  11   3      304.38      304.49     36.49 o 
 -12  12   3      515.88      529.56     25.94 o 
 -11  12   3      566.71      560.40     25.40 o 
 -10  12   3      156.21      176.79     15.79 o 
  -9  12   3      333.08      288.67     24.28 o 
  -8  12   3       30.33       39.79     10.36 o 
  -7  12   3      304.31      306.28     24.11 o 
  -6  12   3      346.86      323.74     16.82 o 
  -5  12   3     2132.19     2111.25     36.58 o 
  -4  12   3        0.96       -2.70      5.40 o 
  -3  12   3     2199.77     2202.37     36.54 o 
  -2  12   3     1313.54     1302.69     26.34 o 
  -1  12   3      294.88      300.05     11.54 o 
   0  12   3      506.72      506.97     14.33 o 
   1  12   3     2923.53     2958.08     36.12 o 
   2  12   3      638.42      715.89     19.72 o 
   3  12   3      573.27      566.38     20.10 o 
   4  12   3       79.48       87.31     23.73 o 
   5  12   3        9.93       10.11      8.54 o 
   6  12   3     1049.19     1016.28     36.89 o 
   7  12   3     1099.92     1014.96     37.71 o 
   8  12   3       42.59       44.13     13.33 o 
   9  12   3      527.66      544.98     30.39 o 
  10  12   3      168.26      174.41     22.88 o 
  11  12   3      148.75      161.46     39.04 o 
 -11  13   3        1.01       15.45     10.21 o 
 -10  13   3       76.36       70.20     12.63 o 
  -9  13   3      264.40      254.74     17.92 o 
  -8  13   3       65.79       54.30     11.38 o 
  -7  13   3     1418.29     1394.18     35.77 o 
  -6  13   3      748.32      796.07     23.02 o 
  -5  13   3       97.36       89.00     11.03 o 
  -4  13   3     1459.77     1417.24     35.90 o 
  -3  13   3     1057.61     1062.45     25.00 o 
  -2  13   3      498.47      484.82     16.97 o 
  -1  13   3     1590.32     1685.49     27.98 o 
   0  13   3       99.13       74.35      7.56 o 
   1  13   3      642.92      618.29     21.85 o 
   2  13   3      204.24      187.07     13.41 o 
   3  13   3      518.79      527.32     24.29 o 
   4  13   3       54.54       42.70     11.39 o 
   5  13   3      731.69      724.68     31.39 o 
   6  13   3     1152.22     1212.68     42.13 o 
   7  13   3        6.03       -1.58     10.16 o 
   8  13   3      525.58      507.61     29.29 o 
   9  13   3      436.29      491.57     30.58 o 
  10  13   3       17.10        9.86     19.02 o 
 -10  14   3       12.45       15.11     10.28 o 
  -9  14   3      108.74      146.85     15.55 o 
  -8  14   3      300.05      274.69     29.65 o 
  -7  14   3      262.90      263.90     17.19 o 
  -6  14   3      158.03      126.07     11.60 o 
  -5  14   3     1872.91     1813.11     35.70 o 
  -4  14   3      157.65      185.73     12.48 o 
  -3  14   3     2901.60     2893.60     46.46 o 
  -2  14   3      985.11      989.34     22.20 o 
  -1  14   3       10.76        3.16      5.77 o 
   0  14   3      168.67      168.39     19.90 o 
   1  14   3     1589.89     1626.22     37.83 o 
   2  14   3      606.79      654.08     30.04 o 
   3  14   3       95.29      104.79     22.95 o 
   4  14   3      108.56       91.36     14.89 o 
   5  14   3        7.98       -1.13     10.04 o 
   6  14   3      478.27      480.73     28.61 o 
   7  14   3      789.74      808.26     36.63 o 
   8  14   3        4.50        8.79     12.21 o 
   9  14   3      233.06      244.19     23.60 o 
  -8  15   3       49.78       47.02     11.90 o 
  -7  15   3      731.78      787.43     28.82 o 
  -6  15   3       60.71       57.33      9.97 o 
  -5  15   3        1.47       -1.13      6.94 o 
  -4  15   3      171.64      190.28     12.98 o 
  -3  15   3      396.14      406.01     16.23 o 
  -2  15   3      122.57      135.96     12.11 o 
  -1  15   3      500.67      499.42     21.89 o 
   0  15   3       31.18       23.58     10.14 o 
   1  15   3      210.63      245.14     20.19 o 
   2  15   3      376.29      411.31     25.81 o 
   3  15   3      705.34      716.46     33.31 o 
   4  15   3        0.07      -11.34     11.34 o 
   5  15   3      998.61     1031.17     73.97 o 
   6  15   3      275.54      315.09     34.05 o 
   7  15   3        9.51       -6.82     11.03 o 
  -6  16   3       11.80       14.10     10.02 o 
  -5  16   3      337.32      319.22     16.83 o 
  -4  16   3       41.44       32.42      8.26 o 
  -3  16   3      670.07      746.75     27.90 o 
  -2  16   3       92.76       86.08     13.78 o 
  -1  16   3       25.98       13.66     11.04 o 
   0  16   3      324.65      292.70     35.09 o 
   1  16   3     1448.27     1525.87     49.21 o 
   2  16   3      274.98      281.42     24.09 o 
   3  16   3      691.67      675.99     60.38 o 
   4  16   3      408.05      446.78     50.49 o 
   5  16   3        2.34       19.24     17.31 o 
   6  16   3      235.75      212.27     30.71 o 
  -4  17   3       31.89       35.21     11.50 o 
  -3  17   3      514.64      552.19     29.21 o 
  -2  17   3       74.25       62.65     16.04 o 
  -1  17   3      180.96      200.15     20.82 o 
   0  17   3       97.05      133.56     19.43 o 
   1  17   3      127.43      130.22     36.04 o 
   2  17   3      191.80      263.09     35.60 o 
   3  17   3      298.94      303.58     26.06 o 
 -16   0   4     1127.20     1142.10     61.42 o 
 -15   0   4       58.95       39.82     19.20 o 
 -14   0   4      473.18      450.48     35.54 o 
 -13   0   4      386.45      366.44     32.20 o 
 -12   0   4     1414.03     1420.32     58.29 o 
 -11   0   4      276.84      267.52     17.44 o 
 -10   0   4     3691.33     3716.95     59.10 o 
  -9   0   4        2.25        3.97      5.02 o 
  -8   0   4    16788.75    17040.51    180.09 o 
  -7   0   4    43234.31    44297.07    564.29 o 
  -6   0   4    10236.42    10293.09    110.72 o 
  -5   0   4    14161.62    14559.69    150.54 o 
  -4   0   4    25019.50    25476.79    224.92 o 
  -3   0   4     3979.39     4232.05     38.58 o 
  -2   0   4     1609.59     1784.96     19.01 o 
  -1   0   4     1458.24     1295.93     15.98 o 
   0   0   4     5522.12     5658.39     50.97 o 
   1   0   4     1666.67     1791.24     22.01 o 
   2   0   4    66569.27    63088.55    500.19 o 
   3   0   4     9066.92     9017.57     74.17 o 
   4   0   4    18092.99    17699.45    325.29 o 
   5   0   4     3088.21     3022.70     35.53 o 
   6   0   4     1172.76     1180.54     22.03 o 
   7   0   4      771.10      764.19     19.61 o 
   8   0   4    10068.56     9736.79    145.62 o 
   9   0   4      493.82      489.14     30.58 o 
  10   0   4     2587.08     2496.13     78.69 o 
  11   0   4     5159.08     5070.52    257.50 o 
  12   0   4     1284.18     1280.05     39.04 o 
  13   0   4        0.45       -6.08     10.38 o 
  14   0   4      275.90      276.00     30.56 o 
  15   0   4       68.99       55.02     19.35 o 
 -16   1   4        1.74        3.81     13.22 o 
 -15   1   4        6.08        7.99     22.69 o 
 -14   1   4        0.04        8.15     11.57 o 
 -13   1   4        4.03       -6.49      7.83 o 
 -12   1   4        2.24       -3.87      6.83 o 
 -11   1   4      409.99      374.56     17.04 o 
 -10   1   4      548.59      545.23     15.14 o 
  -9   1   4      556.04      564.03     11.88 o 
  -8   1   4       30.89       31.44      4.01 o 
  -7   1   4     1595.82     1775.62     19.87 o 
  -6   1   4     4246.24     4258.85     36.57 o 
  -5   1   4     4150.41     4381.61     34.00 o 
  -4   1   4     1175.44     1311.84     12.30 o 
  -3   1   4     4216.51     4330.44     28.99 o 
  -2   1   4        0.27       -0.98      0.98 o 
  -1   1   4     1328.10     1317.05     10.60 o 
   0   1   4      871.82      864.45      7.77 o 
   1   1   4     5419.19     5586.22     35.99 o 
   2   1   4      263.06      282.91      4.83 o 
   3   1   4     8024.33     8310.19     50.78 o 
   4   1   4       94.51       95.39      3.32 o 
   5   1   4     1910.48     1888.89     17.70 o 
   6   1   4     1941.37     1959.81     21.71 o 
   7   1   4     1063.87     1052.10     15.37 o 
   8   1   4       74.18       73.76      6.55 o 
   9   1   4      592.90      614.41     16.41 o 
  10   1   4      170.80      181.59     10.29 o 
  11   1   4      112.33      111.23      9.37 o 
  12   1   4        5.18        0.52      6.92 o 
  13   1   4       10.47        5.93      7.27 o 
  14   1   4       13.84       19.00     12.72 o 
  15   1   4       44.06       50.96     13.49 o 
 -16   2   4     1345.52     1417.55     48.85 o 
 -15   2   4       57.23       77.40     15.07 o 
 -14   2   4      885.03      938.20     44.85 o 
 -13   2   4     1659.04     1824.83     62.78 o 
 -12   2   4      284.38      319.89     26.48 o 
 -11   2   4     3717.62     3803.04     68.67 o 
 -10   2   4     3410.34     3442.64     69.94 o 
  -9   2   4        0.67       -0.96      4.35 o 
  -8   2   4     1571.43     1642.64     20.53 o 
  -7   2   4    11887.15    12070.13     91.86 o 
  -6   2   4    11038.50    10990.87     83.17 o 
  -5   2   4     4028.77     4182.33     32.55 o 
  -4   2   4    32044.97    32763.44    295.03 o 
  -3   2   4      137.55      156.05      3.62 o 
  -2   2   4    15523.37    15572.08     90.39 o 
  -1   2   4      101.74      125.40      4.38 o 
   0   2   4    11418.70    11489.47     61.05 o 
   1   2   4    24931.56    24776.60    158.51 o 
   2   2   4   107212.02    99870.24    991.35 o 
   3   2   4     5119.97     5185.16     33.36 o 
   4   2   4     3503.78     3549.28     27.34 o 
   5   2   4     1709.13     1708.96     16.57 o 
   6   2   4     5042.05     4914.58     43.20 o 
   7   2   4        2.03        1.40      2.59 o 
   8   2   4     3985.20     3861.68     45.24 o 
   9   2   4     1459.88     1440.64     29.91 o 
  10   2   4     2065.47     1972.23     32.78 o 
  11   2   4     1851.79     1917.11     39.51 o 
  12   2   4      397.27      409.15     19.73 o 
  13   2   4      122.26      111.57     11.97 o 
  14   2   4      970.56     1007.03     30.74 o 
  15   2   4      175.18      192.07     28.85 o 
 -16   3   4      105.03      117.63     23.88 o 
 -15   3   4        8.63       13.96     31.77 o 
 -14   3   4       22.53        8.58      9.68 o 
 -13   3   4        0.15       -6.58      7.61 o 
 -12   3   4        0.30       -1.24     19.65 o 
 -11   3   4      500.55      551.77     27.14 o 
 -10   3   4       64.59       64.44      9.51 o 
  -9   3   4      954.99      953.26     24.46 o 
  -8   3   4      235.30      242.86      8.25 o 
  -7   3   4      110.92      117.08      5.70 o 
  -6   3   4     1130.30     1175.11     13.89 o 
  -5   3   4        0.62        6.04      1.83 o 
  -4   3   4       78.82       83.37      3.19 o 
  -3   3   4      166.13      217.24      4.61 o 
  -2   3   4     2875.39     2860.67     18.36 o 
  -1   3   4       34.68       34.86      1.44 o 
   0   3   4      144.18      134.66      2.68 o 
   1   3   4      410.90      414.18      5.54 o 
   2   3   4     4666.97     4969.95     36.50 o 
   3   3   4        9.72       10.43      1.87 o 
   4   3   4     2370.34     2385.94     21.20 o 
   5   3   4      671.80      742.65     10.76 o 
   6   3   4      295.16      273.84      7.33 o 
   7   3   4      542.13      507.22     12.51 o 
   8   3   4      163.61      169.48      7.61 o 
   9   3   4      494.51      502.27     15.02 o 
  10   3   4       39.07       38.70      7.77 o 
  11   3   4       25.05       23.83      7.32 o 
  12   3   4        9.00        7.13      7.81 o 
  13   3   4       82.01       73.27     16.98 o 
  14   3   4        0.20        6.43     10.62 o 
 -16   4   4      771.25      869.55     55.12 o 
 -15   4   4       83.84       90.95     13.64 o 
 -14   4   4      419.03      405.21     47.77 o 
 -13   4   4     1695.74     1751.48     40.78 o 
 -12   4   4       41.88       51.72     10.13 o 
 -11   4   4     3674.62     3566.18     80.31 o 
 -10   4   4     4718.21     4540.21     68.97 o 
  -9   4   4       55.32       68.33     17.45 o 
  -8   4   4     3492.81     3492.63     84.08 o 
  -7   4   4     4655.41     4542.76     42.43 o 
  -6   4   4     6201.62     5992.88     52.13 o 
  -5   4   4      620.91      637.25      7.98 o 
  -4   4   4    24041.85    24768.96    184.76 o 
  -3   4   4        4.40       20.93      2.33 o 
  -2   4   4     2362.30     2297.50     16.83 o 
  -1   4   4    14415.33    14433.40     73.27 o 
   0   4   4     7692.62     7875.83     42.98 o 
   1   4   4    11052.27    11059.70     69.89 o 
   2   4   4    40644.13    40206.52    240.72 o 
   3   4   4     1481.52     1479.28     14.00 o 
   4   4   4     6163.51     6362.99     52.90 o 
   5   4   4     5824.38     5672.26     50.14 o 
   6   4   4     2450.39     2402.59     26.98 o 
   7   4   4        6.15        8.87      3.67 o 
   8   4   4     2254.62     2254.95     33.02 o 
   9   4   4      308.49      294.07     14.44 o 
  10   4   4      730.50      714.79     22.46 o 
  11   4   4     2035.40     2007.87     58.17 o 
  12   4   4      706.37      727.38     24.74 o 
  13   4   4       49.98       51.92     13.36 o 
  14   4   4     1075.05     1217.75     43.43 o 
 -15   5   4       76.48       84.52     13.32 o 
 -14   5   4        9.37        2.36      8.15 o 
 -13   5   4        7.25       16.37      9.56 o 
 -12   5   4      648.80      644.06     23.97 o 
 -11   5   4     1742.94     1794.50     39.58 o 
 -10   5   4      146.95      138.99     12.20 o 
  -9   5   4     2723.02     2706.37     49.75 o 
  -8   5   4        9.14        5.94      6.07 o 
  -7   5   4        0.66       -4.05      4.05 o 
  -6   5   4      440.71      353.89      9.53 o 
  -5   5   4      759.63      820.44     14.31 o 
  -4   5   4      448.54      491.86     12.20 o 
  -3   5   4       82.92       79.88      3.45 o 
  -2   5   4     3719.50     3914.58     26.46 o 
  -1   5   4       70.42       81.42      2.30 o 
   0   5   4     5070.18     5186.76     29.84 o 
   1   5   4     7193.94     7483.40     44.23 o 
   2   5   4      397.80      423.83      5.56 o 
   3   5   4     7305.63     7494.82     52.69 o 
   4   5   4       31.06       34.77      2.90 o 
   5   5   4      182.47      164.60      5.53 o 
   6   5   4       63.85       58.24      4.63 o 
   7   5   4      473.38      454.77     17.86 o 
   8   5   4        0.68       -1.20      4.99 o 
   9   5   4        6.68        3.84      6.02 o 
  10   5   4      108.95       97.18     10.28 o 
  11   5   4      207.59      222.34     17.23 o 
  12   5   4        0.52       -9.60      9.60 o 
  13   5   4      234.22      247.12     21.16 o 
  14   5   4        0.78       -1.12     10.58 o 
 -15   6   4        0.82        2.58      9.32 o 
 -14   6   4       15.94        3.90      8.63 o 
 -13   6   4      412.65      434.37     21.34 o 
 -12   6   4      819.68      810.88     27.49 o 
 -11   6   4      407.31      418.27     19.51 o 
 -10   6   4     3739.97     3656.56     60.59 o 
  -9   6   4        5.16       -4.44      5.78 o 
  -8   6   4     8149.50     7888.89    105.28 o 
  -7   6   4    12214.39    11946.30    143.97 o 
  -6   6   4     1697.64     1724.90     29.80 o 
  -5   6   4     6145.75     6023.67     62.49 o 
  -4   6   4    13024.11    13112.11    100.57 o 
  -3   6   4     1175.79     1135.64     12.91 o 
  -2   6   4     3424.97     3488.34     22.17 o 
  -1   6   4     1703.52     1670.79     13.10 o 
   0   6   4     6388.53     6639.74     39.06 o 
   1   6   4     1012.76      980.15      9.13 o 
   2   6   4    11463.40    11788.53     68.05 o 
   3   6   4     1397.14     1376.14     14.29 o 
   4   6   4      634.32      650.62      9.36 o 
   5   6   4     7643.17     7842.81     74.64 o 
   6   6   4     1701.27     1644.74     28.46 o 
   7   6   4     2878.51     2822.91     42.00 o 
   8   6   4     4849.84     4869.84     71.27 o 
   9   6   4      188.08      203.45     17.34 o 
  10   6   4     1003.78     1020.22     27.96 o 
  11   6   4     1280.12     1292.05     41.41 o 
  12   6   4      939.65      940.31     45.11 o 
  13   6   4        0.22        8.90     10.48 o 
  14   6   4      379.31      377.58     26.25 o 
 -15   7   4      182.85      182.34     17.58 o 
 -14   7   4        7.75        1.71      9.16 o 
 -13   7   4        0.51       -7.52      7.52 o 
 -12   7   4        4.89       -7.11      7.11 o 
 -11   7   4      850.02      797.79     26.23 o 
 -10   7   4      221.54      219.55     14.75 o 
  -9   7   4      648.65      686.24     29.17 o 
  -8   7   4      332.46      296.00     14.88 o 
  -7   7   4      306.70      314.71     16.30 o 
  -6   7   4      966.18      940.80     23.45 o 
  -5   7   4     4784.32     4601.85     55.15 o 
  -4   7   4      227.07      231.00      7.85 o 
  -3   7   4    13621.10    13534.74     97.87 o 
  -2   7   4     5264.07     5421.66     35.15 o 
  -1   7   4      854.90      953.08      9.24 o 
   0   7   4       75.12       91.97      2.75 o 
   1   7   4      640.18      672.40      7.25 o 
   2   7   4      553.28      583.07      7.59 o 
   3   7   4      104.10       88.93      3.89 o 
   4   7   4      616.69      652.07     10.75 o 
   5   7   4      277.08      280.17      9.64 o 
   6   7   4     1071.97     1124.91     24.18 o 
   7   7   4     6268.82     6303.42     76.98 o 
   8   7   4        0.77       17.38      7.40 o 
   9   7   4     2666.17     2578.44     47.47 o 
  10   7   4        6.00       23.02      9.93 o 
  11   7   4        0.74       -3.25      8.22 o 
  12   7   4        1.64        0.13      9.42 o 
  13   7   4       93.77      107.31     16.83 o 
 -14   8   4      320.04      376.27     27.58 o 
 -13   8   4      651.54      683.07     27.51 o 
 -12   8   4      167.49      169.15     17.14 o 
 -11   8   4      597.71      620.79     24.42 o 
 -10   8   4     2517.09     2396.32     47.70 o 
  -9   8   4        6.50        4.70      6.71 o 
  -8   8   4     1566.20     1480.09     47.82 o 
  -7   8   4     3020.97     3014.58     50.30 o 
  -6   8   4     4011.92     3969.98     51.17 o 
  -5   8   4      174.26      173.75      7.91 o 
  -4   8   4     5594.62     5401.93     48.16 o 
  -3   8   4     1060.06     1046.17     13.82 o 
  -2   8   4     6375.89     6288.83     49.96 o 
  -1   8   4     8796.27     9002.41     58.83 o 
   0   8   4     1992.64     1981.36     18.13 o 
   1   8   4    10271.91    10183.94     65.91 o 
   2   8   4     7933.65     7794.66     58.56 o 
   3   8   4     5216.52     5267.31     50.70 o 
   4   8   4      378.40      350.02     12.83 o 
   5   8   4     3442.98     3403.84     47.17 o 
   6   8   4     5153.07     5186.70     65.71 o 
   7   8   4      129.13      130.78     18.54 o 
   8   8   4     2620.79     2529.62     58.59 o 
   9   8   4       27.32       19.18     10.09 o 
  10   8   4      538.80      484.41     25.63 o 
  11   8   4      629.31      681.65     43.12 o 
  12   8   4      307.99      282.99     31.30 o 
  13   8   4       67.89       80.08     22.91 o 
 -14   9   4       12.75       19.30     10.59 o 
 -13   9   4       34.64       47.25     11.74 o 
 -12   9   4      340.51      370.20     20.57 o 
 -11   9   4     2068.37     2101.81     46.61 o 
 -10   9   4       16.29       30.34      9.58 o 
  -9   9   4     1635.74     1646.14     37.51 o 
  -8   9   4      324.69      296.00     17.63 o 
  -7   9   4       18.52       13.32      6.67 o 
  -6   9   4      513.66      477.32     18.24 o 
  -5   9   4     1814.25     1767.63     29.99 o 
  -4   9   4     1446.78     1422.51     25.79 o 
  -3   9   4     4015.65     4136.19     43.83 o 
  -2   9   4        5.80       -2.96      3.15 o 
  -1   9   4       87.94       94.03      5.11 o 
   0   9   4       44.25       46.54      4.77 o 
   1   9   4     3042.08     3054.47     27.66 o 
   2   9   4       90.67       88.26      6.10 o 
   3   9   4     2713.40     2727.64     36.88 o 
   4   9   4      377.47      405.51     13.10 o 
   5   9   4        1.58       -2.09      6.55 o 
   6   9   4      744.96      732.90     27.02 o 
   7   9   4     2233.15     2242.96     51.36 o 
   8   9   4        0.69        7.71     12.75 o 
   9   9   4      866.28      904.33     48.57 o 
  10   9   4       23.17        9.86     12.90 o 
  11   9   4        9.07        7.18     10.30 o 
  12   9   4        4.58      -16.88     19.05 o 
 -13  10   4      353.22      319.52     20.92 o 
 -12  10   4       39.24       40.60     11.81 o 
 -11  10   4      400.81      400.34     21.28 o 
 -10  10   4     1807.28     1748.62     43.11 o 
  -9  10   4       34.25       19.70     10.75 o 
  -8  10   4     3293.45     3208.37     62.45 o 
  -7  10   4     1711.10     1603.06     35.49 o 
  -6  10   4      336.18      309.94     22.04 o 
  -5  10   4       17.34        2.96      5.40 o 
  -4  10   4     1314.26     1280.85     25.01 o 
  -3  10   4     4756.31     4800.41     59.75 o 
  -2  10   4      504.95      483.91     20.69 o 
  -1  10   4     4671.32     4609.12     52.55 o 
   0  10   4       92.86      100.05      5.85 o 
   1  10   4     5954.73     5945.03     52.79 o 
   2  10   4     5657.72     5764.84     63.26 o 
   3  10   4      942.53      932.65     19.87 o 
   4  10   4       32.04       19.59      7.12 o 
   5  10   4     2540.84     2455.97     44.80 o 
   6  10   4       88.41       84.93      9.71 o 
   7  10   4      453.41      453.76     42.33 o 
   8  10   4      405.11      400.24     23.84 o 
   9  10   4       11.76        5.94     16.98 o 
  10  10   4       51.66       30.56     12.06 o 
  11  10   4      478.83      464.00     31.65 o 
  12  10   4      587.46      658.88     61.74 o 
 -12  11   4      702.48      732.88     29.51 o 
 -11  11   4      758.69      725.52     27.87 o 
 -10  11   4      159.91      190.52     15.68 o 
  -9  11   4      623.23      602.21     23.94 o 
  -8  11   4       48.84       46.22      9.91 o 
  -7  11   4        6.77        9.12      7.59 o 
  -6  11   4      130.36      133.24     11.60 o 
  -5  11   4      530.80      547.05     17.05 o 
  -4  11   4       69.59       81.05      8.10 o 
  -3  11   4     2169.73     2029.82     33.81 o 
  -2  11   4     1004.22      980.65     22.12 o 
  -1  11   4      205.50      215.55     15.38 o 
   0  11   4     1659.15     1639.41     36.05 o 
   1  11   4     3596.68     3764.68     46.79 o 
   2  11   4      300.54      288.64     12.89 o 
   3  11   4     3794.22     3744.75     63.29 o 
   4  11   4      644.03      672.60     23.22 o 
   5  11   4       22.68       23.20      7.32 o 
   6  11   4      274.78      303.53     25.44 o 
   7  11   4      283.26      258.94     20.48 o 
   8  11   4        5.55        1.89     12.46 o 
   9  11   4       89.16      101.36     19.06 o 
  10  11   4      136.49      130.51     18.50 o 
  11  11   4       35.55       32.89     14.18 o 
 -12  12   4       20.90        7.68     10.51 o 
 -11  12   4       17.68       42.21     11.76 o 
 -10  12   4      436.87      425.93     21.94 o 
  -9  12   4       22.90       11.02     10.11 o 
  -8  12   4     1946.63     1893.49     42.39 o 
  -7  12   4     1652.42     1625.41     38.22 o 
  -6  12   4       17.06        5.19      6.55 o 
  -5  12   4      586.36      638.39     19.62 o 
  -4  12   4     1722.71     1667.57     31.46 o 
  -3  12   4      519.64      539.73     17.45 o 
  -2  12   4      256.64      249.42     12.32 o 
  -1  12   4     1806.41     1925.19     29.37 o 
   0  12   4      593.07      603.17     37.28 o 
   1  12   4      430.88      420.78     17.94 o 
   2  12   4      585.77      583.26     18.14 o 
   3  12   4      318.69      325.78     15.95 o 
   4  12   4       83.16       83.76     10.11 o 
   5  12   4     1896.55     1827.84     49.87 o 
   6  12   4      305.99      321.29     21.92 o 
   7  12   4      557.92      546.57     51.58 o 
   8  12   4      494.19      426.48     31.31 o 
   9  12   4       75.54       83.31     16.17 o 
  10  12   4      109.70      132.35     19.61 o 
 -11  13   4      159.38      189.93     19.82 o 
 -10  13   4      167.04      197.35     16.89 o 
  -9  13   4       23.36       11.95      9.01 o 
  -8  13   4       41.95       48.82     10.45 o 
  -7  13   4       55.30       69.12     11.68 o 
  -6  13   4     1095.26     1049.25     30.86 o 
  -5  13   4     3030.36     2891.22     46.17 o 
  -4  13   4      581.67      566.97     19.03 o 
  -3  13   4     3018.46     3067.01     47.16 o 
  -2  13   4     1479.14     1472.54     29.70 o 
  -1  13   4      262.10      302.37     16.56 o 
   0  13   4      243.59      228.92     15.24 o 
   1  13   4      718.24      748.18     24.34 o 
   2  13   4       26.23       11.34      6.79 o 
   3  13   4      556.53      601.48     19.14 o 
   4  13   4       45.89       60.37     18.39 o 
   5  13   4      310.41      299.59     21.72 o 
   6  13   4      595.36      624.19     30.86 o 
   7  13   4     1297.96     1262.04     52.87 o 
   8  13   4        0.47       10.06     12.50 o 
   9  13   4      536.40      565.21     44.52 o 
  -9  14   4      289.18      305.15     19.37 o 
  -8  14   4       13.20       15.95      8.97 o 
  -7  14   4      875.71      906.89     33.06 o 
  -6  14   4      256.99      263.88     17.30 o 
  -5  14   4      130.31      142.63     12.83 o 
  -4  14   4      356.59      346.64     18.15 o 
  -3  14   4        9.13        6.48      7.06 o 
  -2  14   4      964.51      964.19     42.10 o 
  -1  14   4      961.79     1043.62     30.49 o 
   0  14   4      302.85      272.92     19.36 o 
   1  14   4      856.97      843.53     27.07 o 
   2  14   4      291.46      260.76     20.43 o 
   3  14   4      675.92      654.48     35.63 o 
   4  14   4      155.71      162.85     19.14 o 
   5  14   4     1016.30     1004.96     38.46 o 
   6  14   4      578.71      568.94     30.72 o 
   7  14   4        0.21       -7.33     10.50 o 
   8  14   4      164.43      167.29     20.91 o 
  -8  15   4      517.98      526.05     24.70 o 
  -7  15   4       25.40       12.65      9.80 o 
  -6  15   4      853.88      867.36     25.40 o 
  -5  15   4      147.66      150.69     12.51 o 
  -4  15   4     1005.23     1047.85     27.09 o 
  -3  15   4      996.33      991.13     44.47 o 
  -2  15   4        5.50        4.10      8.40 o 
  -1  15   4       51.93       61.26     11.24 o 
   0  15   4      129.17      120.25     13.49 o 
   1  15   4     1680.84     1642.90     49.90 o 
   2  15   4      122.80      137.31     18.47 o 
   3  15   4     1183.73     1175.85     66.97 o 
   4  15   4      235.82      255.67     22.52 o 
   5  15   4       83.24       68.69     16.86 o 
   6  15   4      423.69      412.64     27.67 o 
   7  15   4      704.75      795.91     95.23 o 
  -6  16   4        1.48       13.17      8.33 o 
  -5  16   4       88.05       85.34     13.15 o 
  -4  16   4        5.16       12.11      9.77 o 
  -3  16   4      192.69      231.49     17.21 o 
  -2  16   4       60.49       27.98     10.01 o 
  -1  16   4      427.44      478.09     38.98 o 
   0  16   4       98.16      103.57     17.88 o 
   1  16   4      254.02      222.13     23.59 o 
   2  16   4      635.95      733.14     35.79 o 
   3  16   4      205.55      222.24     22.18 o 
   4  16   4      192.89      212.52     35.56 o 
   5  16   4       80.68      103.70     18.31 o 
  -3  17   4      858.21      891.68     31.66 o 
  -2  17   4      348.49      386.27     22.29 o 
  -1  17   4       67.60      101.69     23.32 o 
   0  17   4      225.77      246.86     23.72 o 
   1  17   4      680.31      796.94     49.99 o 
   2  17   4       10.53       25.69     15.71 o 
 -16   1   5     1004.21     1099.14     42.64 o 
 -15   1   5       18.58       15.51     18.54 o 
 -14   1   5      799.17      782.16     33.20 o 
 -13   1   5       37.93       45.65     11.61 o 
 -12   1   5      210.94      234.96     18.18 o 
 -11   1   5     1673.70     1779.45     95.86 o 
 -10   1   5    10649.05    10539.22    135.77 o 
  -9   1   5      181.06      194.49     10.11 o 
  -8   1   5    18264.96    18602.26    146.07 o 
  -7   1   5    15119.81    15389.45    114.97 o 
  -6   1   5      607.80      608.34      9.84 o 
  -5   1   5     4617.83     4489.90     33.20 o 
  -4   1   5     7383.62     7351.17     47.71 o 
  -3   1   5     3046.00     3153.68     21.84 o 
  -2   1   5    11614.65    11962.92     65.38 o 
  -1   1   5     8923.99     9046.56     50.14 o 
   0   1   5     8477.86     8410.84     51.62 o 
   1   1   5    14125.53    13606.31     78.61 o 
   2   1   5    43971.07    42930.46    250.67 o 
   3   1   5     1829.98     1947.72     16.19 o 
   4   1   5     9315.29     9314.17     57.83 o 
   5   1   5      555.02      525.70     10.01 o 
   6   1   5      585.35      572.12     13.46 o 
   7   1   5     3007.23     2932.55     33.81 o 
   8   1   5    12424.11    12110.06    125.30 o 
   9   1   5       63.43       57.56      7.12 o 
  10   1   5     3936.63     3794.79     60.49 o 
  11   1   5     1453.70     1514.53     34.61 o 
  12   1   5      261.55      207.81     36.61 o 
  13   1   5       38.45       50.36     12.35 o 
  14   1   5      267.92      262.17     21.52 o 
 -16   2   5       35.30       32.75     15.11 o 
 -15   2   5        0.73       16.43     12.18 o 
 -14   2   5        8.55        5.64     11.27 o 
 -13   2   5      308.28      247.10     37.24 o 
 -12   2   5        0.18       -5.09      7.07 o 
 -11   2   5       33.57       33.82     10.65 o 
 -10   2   5      694.05      732.84     22.83 o 
  -9   2   5      761.77      798.73     17.28 o 
  -8   2   5        0.23       -4.35      4.35 o 
  -7   2   5      165.14      174.23      6.07 o 
  -6   2   5       18.91       23.37      4.24 o 
  -5   2   5     3113.65     3114.61     25.90 o 
  -4   2   5      108.98      112.58      3.32 o 
  -3   2   5     7169.64     7614.01     46.57 o 
  -2   2   5        4.56        4.12      1.06 o 
  -1   2   5      347.29      358.67      4.65 o 
   0   2   5     3730.25     3977.60     25.66 o 
   1   2   5       64.28       76.94      2.72 o 
   2   2   5     1352.95     1354.61     12.65 o 
   3   2   5     1767.55     1841.79     17.51 o 
   4   2   5       38.20       41.80      2.63 o 
   5   2   5       11.28        5.16      2.16 o 
   6   2   5     3850.77     3789.24     35.67 o 
   7   2   5      389.47      384.59     13.52 o 
   8   2   5      463.31      415.33     16.16 o 
   9   2   5      562.20      609.18     35.40 o 
  10   2   5       61.28       58.23      9.32 o 
  11   2   5        0.48       -0.08      6.62 o 
  12   2   5       31.83       30.48      8.31 o 
  13   2   5       21.97       19.97      9.96 o 
  14   2   5        9.33        1.96      9.52 o 
 -16   3   5     1069.33     1246.25     46.34 o 
 -15   3   5       40.72       27.84     12.34 o 
 -14   3   5     1834.70     1771.01     51.61 o 
 -13   3   5      909.90      951.71     32.27 o 
 -12   3   5      416.09      404.35     19.13 o 
 -11   3   5     6007.72     5799.65     84.20 o 
 -10   3   5     3674.39     3771.94    167.53 o 
  -9   3   5        2.89       -5.92      5.92 o 
  -8   3   5      662.79      695.77     20.42 o 
  -7   3   5     5434.11     5504.68     53.97 o 
  -6   3   5     3008.91     2850.24     27.03 o 
  -5   3   5      503.88      493.46      8.16 o 
  -4   3   5    18499.98    18931.84    126.74 o 
  -3   3   5        1.80        6.68      1.46 o 
  -2   3   5    31932.39    32138.32    176.78 o 
  -1   3   5    29749.35    29628.79    151.26 o 
   0   3   5       70.27       60.97      2.37 o 
   1   3   5    42681.80    42336.56    315.42 o 
   2   3   5    35232.68    35275.76    246.75 o 
   3   3   5      399.72      441.40      7.14 o 
   4   3   5       16.53       33.68      2.48 o 
   5   3   5       73.11       85.47      5.59 o 
   6   3   5     3376.96     3316.17     34.20 o 
   7   3   5      520.91      526.41     33.43 o 
   8   3   5     5260.04     5239.33     84.74 o 
   9   3   5      189.82      178.55     11.94 o 
  10   3   5     1910.74     1892.92     38.81 o 
  11   3   5     2070.91     2053.99     42.16 o 
  12   3   5       45.16       71.88     12.17 o 
  13   3   5      364.55      400.28     26.12 o 
  14   3   5      917.19      977.86     38.90 o 
 -15   4   5       30.36       68.50     23.17 o 
 -14   4   5        7.03       -1.84      8.24 o 
 -13   4   5       18.36       15.11     12.93 o 
 -12   4   5      657.13      672.97     23.98 o 
 -11   4   5     1260.57     1224.94     41.58 o 
 -10   4   5        3.27       -6.75      8.67 o 
  -9   4   5     1435.14     1425.86     31.43 o 
  -8   4   5      380.62      381.77     15.45 o 
  -7   4   5       46.01       49.04      7.44 o 
  -6   4   5      887.51      874.77     12.20 o 
  -5   4   5      245.48      245.32      5.68 o 
  -4   4   5      546.27      566.06      7.64 o 
  -3   4   5      788.34      766.37      8.20 o 
  -2   4   5       65.33       71.89      2.14 o 
  -1   4   5     2158.26     2291.19     14.79 o 
   0   4   5     4758.25     4944.18     30.42 o 
   1   4   5     2866.98     2962.00     21.71 o 
   2   4   5      430.20      454.20      7.40 o 
   3   4   5     2561.15     2394.26     20.82 o 
   4   4   5     1669.02     1629.29     16.72 o 
   5   4   5        0.88       -1.03      2.60 o 
   6   4   5      318.01      313.62      9.83 o 
   7   4   5       22.68       17.36      4.88 o 
   8   4   5       30.92       19.83      6.67 o 
   9   4   5       98.38       83.60      9.40 o 
  10   4   5       16.15        7.96      6.70 o 
  11   4   5       13.04        7.37      7.49 o 
  12   4   5       93.54       92.15     12.23 o 
  13   4   5      209.91      225.44     16.21 o 
  14   4   5       82.79       84.54     15.87 o 
 -15   5   5       13.31       13.34     10.27 o 
 -14   5   5      158.73      127.73     19.50 o 
 -13   5   5      502.31      448.54     21.19 o 
 -12   5   5       23.19       25.26      9.07 o 
 -11   5   5     2944.65     2888.57     53.04 o 
 -10   5   5     4187.39     4193.20     66.25 o 
  -9   5   5        5.58       11.51      6.62 o 
  -8   5   5     7582.82     7490.61     98.18 o 
  -7   5   5     7166.81     7140.54     92.45 o 
  -6   5   5      264.62      237.27      9.94 o 
  -5   5   5     7256.44     7049.99     63.50 o 
  -4   5   5     9298.26     9539.70     70.70 o 
  -3   5   5      366.17      435.59      7.68 o 
  -2   5   5     5605.58     5410.06     32.39 o 
  -1   5   5     4326.75     4146.43     24.97 o 
   0   5   5     6771.32     7183.51     41.80 o 
   1   5   5     6421.59     6567.77     40.19 o 
   2   5   5    17466.24    17378.35    108.75 o 
   3   5   5       10.01        5.31      1.83 o 
   4   5   5     5883.93     5828.93     57.94 o 
   5   5   5     4258.17     4372.66     47.20 o 
   6   5   5      237.07      274.55     11.61 o 
   7   5   5     4436.31     4405.65     57.99 o 
   8   5   5     3851.37     3656.36     57.85 o 
   9   5   5       92.03       95.52     10.13 o 
  10   5   5      690.17      700.92     25.82 o 
  11   5   5     1139.05     1101.83     30.28 o 
  12   5   5      680.12      685.30     24.84 o 
  13   5   5       45.78       43.63     13.34 o 
  14   5   5      438.26      401.10     26.81 o 
 -15   6   5      204.72      217.94     18.03 o 
 -14   6   5        9.82       10.17      9.63 o 
 -13   6   5       42.43       27.48     10.16 o 
 -12   6   5      333.39      324.26     18.55 o 
 -11   6   5      656.43      606.07     22.98 o 
 -10   6   5      688.12      739.28     24.69 o 
  -9   6   5      315.34      326.04     17.43 o 
  -8   6   5     1931.23     1882.31     37.06 o 
  -7   6   5       19.40       16.57      6.51 o 
  -6   6   5       82.96       89.98      6.97 o 
  -5   6   5    11128.83    11036.33     94.57 o 
  -4   6   5      108.30      129.72      4.48 o 
  -3   6   5     9622.78     9344.51     66.52 o 
  -2   6   5     2983.89     3070.74     21.33 o 
  -1   6   5      474.42      483.26      5.85 o 
   0   6   5        7.24        8.14      1.68 o 
   1   6   5       43.10       42.79      2.64 o 
   2   6   5      943.42      947.60      9.40 o 
   3   6   5     1659.02     1704.99     17.64 o 
   4   6   5        1.53        2.35      2.66 o 
   5   6   5      184.33      190.90      8.19 o 
   6   6   5      416.69      459.63     14.81 o 
   7   6   5      648.40      665.46     20.57 o 
   8   6   5       39.52       33.59      7.78 o 
   9   6   5      434.03      476.10     18.60 o 
  10   6   5        3.99        4.76      6.78 o 
  11   6   5        2.60       -6.35      6.35 o 
  12   6   5      140.40      130.29     16.91 o 
  13   6   5      235.58      223.66     24.66 o 
 -15   7   5        0.01        2.36      9.28 o 
 -14   7   5      186.58      199.89     17.42 o 
 -13   7   5      567.28      581.37     25.00 o 
 -12   7   5       55.81       57.67     10.90 o 
 -11   7   5     1984.34     1905.44     52.77 o 
 -10   7   5     2885.54     2817.90     51.87 o 
  -9   7   5      373.38      389.67     17.57 o 
  -8   7   5     5160.83     4900.03     72.18 o 
  -7   7   5     7023.66     6800.22     91.02 o 
  -6   7   5     1090.65     1115.99     22.26 o 
  -5   7   5     3273.45     3350.24     43.74 o 
  -4   7   5     3666.76     3625.32     32.66 o 
  -3   7   5      675.98      680.68      9.96 o 
  -2   7   5     8497.44     8434.14     52.43 o 
  -1   7   5     5746.06     5787.05     37.77 o 
   0   7   5       62.41       64.68      2.64 o 
   1   7   5      152.61      154.31      3.74 o 
   2   7   5    10422.21    10660.47     68.61 o 
   3   7   5     2394.17     2420.01     30.21 o 
   4   7   5     1123.15     1091.70     18.87 o 
   5   7   5     6252.21     6158.19     74.11 o 
   6   7   5       67.34       62.22      7.44 o 
   7   7   5     3898.81     3639.78     84.39 o 
   8   7   5     2287.73     2256.88     43.09 o 
   9   7   5       54.28       61.72     13.01 o 
  10   7   5      656.80      701.76     23.99 o 
  11   7   5      895.13      905.47     35.12 o 
  12   7   5      378.68      341.51     25.93 o 
  13   7   5       49.60       75.69     15.55 o 
 -14   8   5       12.04       12.08     10.50 o 
 -13   8   5        7.44       25.42     10.94 o 
 -12   8   5      218.10      225.64     18.69 o 
 -11   8   5      604.07      626.25     24.33 o 
 -10   8   5       55.84       48.44     10.04 o 
  -9   8   5     1421.92     1429.59     52.72 o 
  -8   8   5      318.77      315.62     15.59 o 
  -7   8   5      323.21      318.73     12.61 o 
  -6   8   5     1588.75     1573.25     27.56 o 
  -5   8   5     3767.68     3638.87     41.06 o 
  -4   8   5     2258.67     2275.75     25.26 o 
  -3   8   5     6787.32     6707.69     53.99 o 
  -2   8   5      112.03      130.40      5.09 o 
  -1   8   5      425.34      459.04      8.51 o 
   0   8   5      509.17      468.75      7.43 o 
   1   8   5       16.17       18.37      2.52 o 
   2   8   5       89.97      102.28      5.59 o 
   3   8   5     2033.80     2089.08     27.93 o 
   4   8   5     1064.55     1133.23     19.81 o 
   5   8   5      285.47      296.53     12.67 o 
   6   8   5     2430.18     2362.20     42.71 o 
   7   8   5     1267.56     1232.86     29.57 o 
   8   8   5      122.52      126.62     15.41 o 
   9   8   5      985.00      929.87     37.94 o 
  10   8   5        9.09        5.71      9.13 o 
  11   8   5       20.73       16.56     11.19 o 
  12   8   5        0.53        0.13      9.91 o 
  13   8   5       67.79       38.48     20.17 o 
 -14   9   5      479.52      545.01     26.41 o 
 -13   9   5      400.80      459.22     23.68 o 
 -12   9   5      136.49      122.58     14.94 o 
 -11   9   5     2029.18     1945.00     54.66 o 
 -10   9   5     1705.74     1686.40     39.88 o 
  -9   9   5       32.07       31.47      8.83 o 
  -8   9   5      693.39      663.44     22.60 o 
  -7   9   5       73.47       86.52      9.93 o 
  -6   9   5     3140.56     3027.96     50.45 o 
  -5   9   5       38.88       34.71      6.14 o 
  -4   9   5     5957.41     5884.11     62.92 o 
  -3   9   5        5.09       14.31      4.63 o 
  -2   9   5    14572.36    14638.92    134.49 o 
  -1   9   5     3888.55     3949.46     41.92 o 
   0   9   5     2462.84     2437.80     26.25 o 
   1   9   5     6132.16     6083.98     60.04 o 
   2   9   5     7741.54     7511.75     63.46 o 
   3   9   5     5065.11     4986.78     76.37 o 
   4   9   5      165.70      158.40     12.20 o 
   5   9   5      540.84      565.36     20.12 o 
   6   9   5       16.45       13.79      6.71 o 
   7   9   5      338.55      330.36     16.03 o 
   8   9   5     1014.04      976.29     28.97 o 
   9   9   5      215.82      217.74     18.48 o 
  10   9   5      423.08      454.07     36.21 o 
  11   9   5      620.73      647.02     44.31 o 
  12   9   5      204.83      234.14     31.22 o 
 -13  10   5        1.28        7.58      9.86 o 
 -12  10   5      458.77      438.97     22.86 o 
 -11  10   5     1321.93     1330.97     36.77 o 
 -10  10   5      105.46       96.79     12.76 o 
  -9  10   5     1171.35     1139.81     31.62 o 
  -8  10   5      113.44      100.07     12.63 o 
  -7  10   5      289.05      288.69     20.54 o 
  -6  10   5      201.46      190.06     12.61 o 
  -5  10   5      320.26      319.98     13.15 o 
  -4  10   5      771.71      823.35     20.11 o 
  -3  10   5     2371.56     2305.14     35.90 o 
  -2  10   5      215.83      204.44     10.39 o 
  -1  10   5      123.97      118.48      8.46 o 
   0  10   5      842.72      787.04     31.53 o 
   1  10   5     6107.35     6017.40     71.45 o 
   2  10   5      131.77      138.97     12.70 o 
   3  10   5     4692.17     4612.38     76.24 o 
   4  10   5      276.71      307.63     15.48 o 
   5  10   5      154.71      164.16     12.00 o 
   6  10   5      461.13      398.17     24.75 o 
   7  10   5      441.49      433.56     18.85 o 
   8  10   5       27.88       26.23     11.42 o 
   9  10   5       56.68       66.47     13.89 o 
  10  10   5        3.86        4.15     11.20 o 
  11  10   5      120.20      155.72     19.85 o 
 -12  11   5        0.16       -2.47      9.57 o 
 -11  11   5      532.52      523.11     37.28 o 
 -10  11   5      681.29      714.36     37.56 o 
  -9  11   5       74.54       86.34     12.39 o 
  -8  11   5     2444.53     2297.60     46.56 o 
  -7  11   5     1996.72     1923.90     52.99 o 
  -6  11   5       35.35       32.30      8.59 o 
  -5  11   5      263.04      264.34     12.63 o 
  -4  11   5     1477.26     1419.86     31.89 o 
  -3  11   5      169.05      173.55     10.65 o 
  -2  11   5     2708.36     2550.77     39.15 o 
  -1  11   5     2288.83     2391.17     44.63 o 
   0  11   5      103.27       97.91     10.30 o 
   1  11   5       23.83       13.95      7.03 o 
   2  11   5     2641.27     2557.64     40.13 o 
   3  11   5       83.17       78.16      9.55 o 
   4  11   5     1257.16     1173.40     29.59 o 
   5  11   5     1656.20     1665.62     72.43 o 
   6  11   5      199.74      197.02     13.83 o 
   7  11   5     1101.16     1184.89     40.83 o 
   8  11   5      246.64      230.28     20.20 o 
   9  11   5      133.39      145.13     33.93 o 
  10  11   5       24.22       15.31     11.73 o 
  11  11   5      660.54      717.65     36.12 o 
 -11  12   5       25.46       23.83     10.82 o 
 -10  12   5      295.66      267.83     18.19 o 
  -9  12   5      234.30      247.06     17.00 o 
  -8  12   5       35.35       27.12      9.45 o 
  -7  12   5        0.49       -0.98      7.23 o 
  -6  12   5      859.41      835.12     22.63 o 
  -5  12   5     3131.30     3047.58     47.01 o 
  -4  12   5      105.01      104.74      9.76 o 
  -3  12   5     3981.67     3870.99     54.03 o 
  -2  12   5     1108.34     1077.16     29.04 o 
  -1  12   5       15.92       21.61      7.54 o 
   0  12   5     1256.63     1198.26     30.49 o 
   1  12   5      240.26      234.93     14.53 o 
   2  12   5     1326.05     1380.28     33.45 o 
   3  12   5      973.34      961.54     23.76 o 
   4  12   5      141.20      139.78     15.15 o 
   5  12   5      261.93      247.70     19.51 o 
   6  12   5      102.85       78.36     14.34 o 
   7  12   5      902.50      838.03     35.19 o 
   8  12   5       27.62       27.51     12.37 o 
   9  12   5      665.16      716.17     80.34 o 
  10  12   5      251.20      280.85     24.89 o 
 -10  13   5      283.82      295.66     19.68 o 
  -9  13   5       83.64      102.42     13.20 o 
  -8  13   5      635.96      699.36     32.75 o 
  -7  13   5      735.96      723.58     25.59 o 
  -6  13   5        9.11        8.44      7.37 o 
  -5  13   5      645.78      637.36     20.19 o 
  -4  13   5      430.90      456.08     23.94 o 
  -3  13   5        0.07       -5.42      7.33 o 
  -2  13   5     1049.93     1055.44     42.37 o 
  -1  13   5      909.24      933.48     27.97 o 
   0  13   5        1.69        1.36      6.50 o 
   1  13   5      386.74      408.22     21.79 o 
   2  13   5      310.85      296.87     17.56 o 
   3  13   5      722.85      735.22     25.12 o 
   4  13   5       48.88       37.47     11.93 o 
   5  13   5     1283.05     1330.99     66.47 o 
   6  13   5       74.67       80.08     15.70 o 
   7  13   5      657.26      645.10     59.67 o 
   8  13   5      270.19      279.08     23.90 o 
   9  13   5        0.12        1.70     11.90 o 
  -9  14   5      338.49      288.29     19.62 o 
  -8  14   5       98.16       79.41     12.82 o 
  -7  14   5      358.75      342.11     19.62 o 
  -6  14   5     1684.12     1740.64     65.81 o 
  -5  14   5      225.43      209.58     16.52 o 
  -4  14   5      823.81      784.55     27.32 o 
  -3  14   5     1000.50     1087.18     32.91 o 
  -2  14   5      261.71      280.75     18.22 o 
  -1  14   5      309.60      345.36     18.87 o 
   0  14   5      163.97      144.01     13.78 o 
   1  14   5      439.46      406.17     20.01 o 
   2  14   5      324.92      321.55     18.33 o 
   3  14   5     1447.50     1427.45     45.80 o 
   4  14   5      103.02       92.31     16.61 o 
   5  14   5      163.45      166.49     26.85 o 
   6  14   5      503.66      453.49     52.76 o 
   7  14   5      943.48      956.78     59.55 o 
   8  14   5        5.09        1.85     12.33 o 
  -8  15   5       18.11       18.54     10.23 o 
  -7  15   5      507.34      552.64     25.10 o 
  -6  15   5        0.67       12.12      9.49 o 
  -5  15   5       96.81      117.43     13.88 o 
  -4  15   5        1.58       -9.59      9.59 o 
  -3  15   5        0.43       -7.39      7.39 o 
  -2  15   5      378.08      319.61     18.94 o 
  -1  15   5     1186.15     1195.94     48.22 o 
   0  15   5       59.30       58.39     11.76 o 
   1  15   5      996.92     1067.06     32.50 o 
   2  15   5      436.44      454.17     42.14 o 
   3  15   5      134.30      158.32     34.04 o 
   4  15   5        6.74       10.30     11.91 o 
   5  15   5      192.94      247.29     56.59 o 
   6  15   5       80.39      129.32     26.99 o 
  -6  16   5      473.21      506.42     32.24 o 
  -5  16   5       11.76       17.85     10.41 o 
  -4  16   5      457.56      444.27     22.79 o 
  -3  16   5      312.96      264.85     30.13 o 
  -2  16   5       94.49      101.32     13.72 o 
  -1  16   5       60.01       37.60     12.51 o 
   0  16   5      433.54      401.08     21.52 o 
   1  16   5      635.66      618.20     32.48 o 
   2  16   5      192.35      201.81     22.31 o 
   3  16   5     1291.13     1401.87     63.97 o 
   4  16   5      230.94      247.86     29.63 o 
  -2  17   5       33.86       41.10     13.52 o 
  -1  17   5      539.97      609.33     61.03 o 
   0  17   5       63.24       59.23     16.46 o 
   1  17   5      260.78      305.08     29.85 o 
 -16   0   6      294.57      253.45     33.38 o 
 -15   0   6      152.36      131.93     25.21 o 
 -14   0   6      225.21      241.57     28.33 o 
 -13   0   6        9.22        0.67     12.16 o 
 -12   0   6        6.28       12.38     12.38 o 
 -11   0   6     3983.19     3769.75    106.46 o 
 -10   0   6    16454.06    17106.42    262.53 o 
  -9   0   6     2146.42     2171.10     39.84 o 
  -8   0   6    19979.66    20505.56    281.22 o 
  -7   0   6     3330.35     3318.33     44.42 o 
  -6   0   6     5811.45     5849.00     60.48 o 
  -5   0   6    13461.90    13692.59    115.77 o 
  -4   0   6     6843.97     7088.74     63.37 o 
  -3   0   6     2410.04     2369.15     23.78 o 
  -2   0   6     4255.11     3889.01     34.77 o 
  -1   0   6    16471.04    16121.71    134.48 o 
   0   0   6    13544.75    13612.00    109.66 o 
   1   0   6     4672.83     4600.11     39.44 o 
   2   0   6     9364.31     9081.98     80.76 o 
   3   0   6        1.15        2.47      2.45 o 
   4   0   6    17373.03    16956.96    157.21 o 
   5   0   6     6167.02     6236.99     74.14 o 
   6   0   6     2970.52     3004.43     43.77 o 
   7   0   6     8703.69     8598.58    129.99 o 
   8   0   6    10766.35    10826.02    161.53 o 
   9   0   6       99.03      102.04     18.69 o 
  10   0   6     1134.51     1186.17     53.50 o 
  11   0   6        2.89        7.64     11.05 o 
  12   0   6      305.44      318.82     30.71 o 
  13   0   6        5.33      -10.68     10.68 o 
  14   0   6      655.22      727.33     48.17 o 
 -16   1   6       15.86       25.95     25.43 o 
 -15   1   6       20.90       18.49     12.37 o 
 -14   1   6       51.17       52.34     13.33 o 
 -13   1   6       88.14       79.87     22.02 o 
 -12   1   6       92.67       99.76     13.96 o 
 -11   1   6      207.91      232.54     18.95 o 
 -10   1   6     2211.75     2187.50     41.17 o 
  -9   1   6        0.52        8.82      4.27 o 
  -8   1   6        1.37        2.59      3.33 o 
  -7   1   6      357.05      346.41      8.10 o 
  -6   1   6      182.74      190.28      5.15 o 
  -5   1   6      102.92       80.34      3.27 o 
  -4   1   6        7.72       10.20      1.73 o 
  -3   1   6      362.97      394.05      5.55 o 
  -2   1   6      614.87      669.58      7.24 o 
  -1   1   6     2275.17     2364.20     16.27 o 
   0   1   6     4610.79     4627.64     30.99 o 
   1   1   6      182.33      191.26      4.23 o 
   2   1   6     1629.68     1728.30     15.31 o 
   3   1   6      749.98      813.95      8.93 o 
   4   1   6      207.10      210.55      5.69 o 
   5   1   6      240.17      202.78      6.27 o 
   6   1   6      417.29      417.74      9.36 o 
   7   1   6      221.27      176.91     10.70 o 
   8   1   6      656.17      627.94     19.96 o 
   9   1   6      133.72      154.02     11.37 o 
  10   1   6      111.03       98.56     13.28 o 
  11   1   6      207.91      212.02     17.96 o 
  12   1   6      110.71       81.90     13.47 o 
  13   1   6       12.01       11.03      9.62 o 
  14   1   6        0.02       -7.69      9.38 o 
 -16   2   6      620.75      721.30     53.95 o 
 -15   2   6      418.30      398.98     26.49 o 
 -14   2   6     2090.52     2144.62     57.92 o 
 -13   2   6      152.96      136.12     16.15 o 
 -12   2   6      185.84      177.91     19.23 o 
 -11   2   6     4541.99     4394.29     68.34 o 
 -10   2   6     8158.84     7917.78    127.74 o 
  -9   2   6      432.83      428.14     15.20 o 
  -8   2   6     4049.12     4159.94     44.63 o 
  -7   2   6      587.02      592.02     12.19 o 
  -6   2   6      483.83      441.12      7.68 o 
  -5   2   6     4829.23     4828.92     34.16 o 
  -4   2   6     5911.45     6034.74     40.85 o 
  -3   2   6      902.30      910.46      8.65 o 
  -2   2   6    59187.88    57549.71    299.47 o 
  -1   2   6    22998.72    22987.19    118.93 o 
   0   2   6     2234.33     2376.21     18.05 o 
   1   2   6    10641.03    10498.96     64.97 o 
   2   2   6     7121.70     7021.73     54.24 o 
   3   2   6      238.86      262.45      5.47 o 
   4   2   6     5681.78     5678.39     44.01 o 
   5   2   6      602.43      653.55     27.19 o 
   6   2   6      382.54      413.87     17.53 o 
   7   2   6     3008.11     2936.50     53.42 o 
   8   2   6     7749.24     7523.00     99.06 o 
   9   2   6       16.29       21.68      7.17 o 
  10   2   6     2732.11     2605.13     47.83 o 
  11   2   6      688.17      684.49     29.73 o 
  12   2   6        6.23       15.22     13.53 o 
  13   2   6      171.63      162.34     18.24 o 
  14   2   6      442.39      472.68     27.86 o 
 -16   3   6       39.89       56.72     15.79 o 
 -15   3   6        2.23        2.74     11.92 o 
 -14   3   6        2.09        2.92     12.38 o 
 -13   3   6       74.78       79.21     11.50 o 
 -12   3   6      485.96      511.75     21.14 o 
 -11   3   6       33.54       28.17      8.97 o 
 -10   3   6      361.74      334.46     18.52 o 
  -9   3   6       62.67       68.04      8.73 o 
  -8   3   6       62.41       63.51      8.24 o 
  -7   3   6      191.76      207.71      6.63 o 
  -6   3   6      395.19      402.87      8.44 o 
  -5   3   6     1530.73     1537.84     16.22 o 
  -4   3   6     1729.56     1847.16     16.29 o 
  -3   3   6      376.17      358.62      5.97 o 
  -2   3   6     2041.94     2104.98     14.75 o 
  -1   3   6      110.30      133.85      3.08 o 
   0   3   6       28.55       21.46      2.01 o 
   1   3   6     4594.14     4844.83     34.79 o 
   2   3   6      640.22      732.76      9.24 o 
   3   3   6     4011.04     3850.06     34.08 o 
   4   3   6       92.68      109.31      4.86 o 
   5   3   6      321.74      312.66      9.49 o 
   6   3   6      475.05      482.48     14.42 o 
   7   3   6       28.18       14.32      8.51 o 
   8   3   6        4.31        5.36      6.95 o 
   9   3   6       14.58       18.03      7.16 o 
  10   3   6        0.08       -1.24     10.56 o 
  11   3   6       16.03        3.71     10.34 o 
  12   3   6        3.57       -6.32      7.87 o 
  13   3   6       15.05       28.25     16.13 o 
  14   3   6       13.73       11.85     11.07 o 
 -15   4   6      620.91      584.60     31.38 o 
 -14   4   6     1447.93     1433.10     42.26 o 
 -13   4   6      332.27      315.71     18.21 o 
 -12   4   6      191.73      173.90     14.13 o 
 -11   4   6     3389.01     3249.21     56.75 o 
 -10   4   6     2830.01     2734.12     49.15 o 
  -9   4   6      237.69      220.35     13.00 o 
  -8   4   6     2657.97     2639.95     44.60 o 
  -7   4   6     5277.43     5348.43     80.09 o 
  -6   4   6       23.10       17.17      2.92 o 
  -5   4   6     4030.45     3880.43     31.70 o 
  -4   4   6     9880.51     9752.04     58.21 o 
  -3   4   6     3552.25     3569.14     23.67 o 
  -2   4   6    33676.13    33662.89    172.43 o 
  -1   4   6    11837.46    12043.42     67.00 o 
   0   4   6      725.89      733.90      7.95 o 
   1   4   6    13392.21    13503.24     78.83 o 
   2   4   6     9657.99     9444.30     67.98 o 
   3   4   6        0.15        1.69      1.97 o 
   4   4   6     1120.28     1135.20     16.88 o 
   5   4   6      874.61      887.19     16.58 o 
   6   4   6        4.31       -0.70      3.68 o 
   7   4   6     2566.35     2552.33     47.25 o 
   8   4   6     5511.98     5285.57     76.02 o 
   9   4   6       25.78       19.12     13.74 o 
  10   4   6     1585.72     1596.97     36.24 o 
  11   4   6     1089.46     1092.37     30.32 o 
  12   4   6       18.69       17.37      8.59 o 
  13   4   6      376.75      414.62     25.83 o 
  14   4   6      336.10      312.22     34.49 o 
 -15   5   6      197.61      212.14     21.39 o 
 -14   5   6       42.85       28.42     18.61 o 
 -13   5   6       37.67       29.92      9.55 o 
 -12   5   6      199.59      214.67     15.24 o 
 -11   5   6      405.07      424.92     19.59 o 
 -10   5   6       38.94       53.24      9.70 o 
  -9   5   6       37.08       35.04      7.96 o 
  -8   5   6        9.79       33.09      7.18 o 
  -7   5   6       42.59       44.22      7.19 o 
  -6   5   6      720.10      722.96     13.60 o 
  -5   5   6     2420.89     2416.42     36.24 o 
  -4   5   6     3280.19     3461.93     25.79 o 
  -3   5   6     4102.72     4022.66     26.87 o 
  -2   5   6     1351.91     1231.09     10.58 o 
  -1   5   6     2606.61     2725.95     18.85 o 
   0   5   6       90.68      114.11      3.07 o 
   1   5   6      890.71      848.48      9.72 o 
   2   5   6       24.59       35.91      2.80 o 
   3   5   6     4205.48     4173.49     35.76 o 
   4   5   6      366.36      350.89      9.27 o 
   5   5   6      246.24      251.14      9.37 o 
   6   5   6      135.91      122.75      9.28 o 
   7   5   6       10.37       11.18      5.82 o 
   8   5   6      223.58      211.15     16.13 o 
   9   5   6       98.80      104.83     10.48 o 
  10   5   6       15.53       24.81      8.01 o 
  11   5   6      367.01      328.38     19.70 o 
  12   5   6      386.41      354.73     18.97 o 
  13   5   6      111.25       99.65     16.06 o 
 -15   6   6       41.53       21.11     11.17 o 
 -14   6   6      302.02      249.80     18.27 o 
 -13   6   6       98.37       77.82     12.08 o 
 -12   6   6       26.98       23.24      9.99 o 
 -11   6   6     3293.74     3192.54     70.78 o 
 -10   6   6     3900.95     3717.12     61.78 o 
  -9   6   6      414.41      421.26     17.75 o 
  -8   6   6     8842.21     8636.27    114.38 o 
  -7   6   6     3499.01     3574.56     48.23 o 
  -6   6   6      775.37      721.59     17.52 o 
  -5   6   6    11533.47    11350.16     85.07 o 
  -4   6   6     1794.96     1764.94     17.40 o 
  -3   6   6     1236.19     1192.21     11.82 o 
  -2   6   6     2219.14     2166.04     16.34 o 
  -1   6   6     3870.34     3845.00     25.75 o 
   0   6   6     2316.17     2202.04     16.87 o 
   1   6   6      497.05      518.25      7.83 o 
   2   6   6    12548.00    12468.44     84.19 o 
   3   6   6       13.95       18.84      2.91 o 
   4   6   6    13561.71    13519.22    110.35 o 
   5   6   6     1944.69     1940.21     41.63 o 
   6   6   6     1475.88     1442.21     30.86 o 
   7   6   6     5925.04     5905.91     82.89 o 
   8   6   6     2207.00     2228.07     42.70 o 
   9   6   6       46.96       32.68      8.86 o 
  10   6   6      375.68      393.99     18.70 o 
  11   6   6      532.56      532.42     22.17 o 
  12   6   6      186.91      191.44     15.27 o 
  13   6   6       46.55       21.15     14.46 o 
 -14   7   6       16.29        1.73      9.24 o 
 -13   7   6      108.58      106.37     13.31 o 
 -12   7   6      165.40      182.35     15.49 o 
 -11   7   6        6.81        7.77     11.55 o 
 -10   7   6      640.90      679.15     24.27 o 
  -9   7   6      820.62      799.68     24.95 o 
  -8   7   6      511.04      498.23     19.06 o 
  -7   7   6      527.19      544.36     15.96 o 
  -6   7   6      902.69      863.01     22.26 o 
  -5   7   6     7056.42     7133.67     71.68 o 
  -4   7   6      258.57      254.66      6.45 o 
  -3   7   6     4897.53     4894.16     39.18 o 
  -2   7   6      152.81      180.04     15.27 o 
  -1   7   6       82.00       80.94      2.93 o 
   0   7   6      650.35      618.90      8.49 o 
   1   7   6      575.83      606.25      8.71 o 
   2   7   6      686.02      673.14     10.04 o 
   3   7   6     5175.23     5152.47     45.13 o 
   4   7   6       98.62      114.30      7.18 o 
   5   7   6     1839.70     1789.56     35.02 o 
   6   7   6      583.52      581.28     19.54 o 
   7   7   6      164.83      137.29     11.18 o 
   8   7   6       58.32       36.19      8.08 o 
   9   7   6      800.75      810.96     25.62 o 
  10   7   6      193.43      210.60     14.68 o 
  11   7   6      125.50      113.73     13.66 o 
  12   7   6       24.76        5.44     12.01 o 
  13   7   6       33.09       19.30     10.98 o 
 -14   8   6     1066.44     1134.68     65.39 o 
 -13   8   6      479.70      497.66     26.36 o 
 -12   8   6      476.87      538.54     24.22 o 
 -11   8   6     2988.27     3018.32     57.21 o 
 -10   8   6     1308.34     1300.14     33.72 o 
  -9   8   6       27.50       30.80      8.54 o 
  -8   8   6      320.82      307.33     13.32 o 
  -7   8   6      337.31      346.80     13.32 o 
  -6   8   6      470.45      464.06     12.80 o 
  -5   8   6     2452.74     2429.26     29.32 o 
  -4   8   6     3880.73     3876.97     37.71 o 
  -3   8   6     5676.63     5706.02     50.24 o 
  -2   8   6    12172.67    12028.99     96.59 o 
  -1   8   6     5269.94     5356.13     48.29 o 
   0   8   6       67.90       81.47      5.80 o 
   1   8   6     3223.05     3167.58     27.40 o 
   2   8   6     5967.61     6026.91     49.11 o 
   3   8   6      215.62      235.50      8.35 o 
   4   8   6     2731.95     2680.26     45.49 o 
   5   8   6      835.13      777.98     32.25 o 
   6   8   6      255.17      225.15     13.07 o 
   7   8   6      622.09      607.84     30.98 o 
   8   8   6     1596.51     1546.59     35.44 o 
   9   8   6      129.75      122.30     11.93 o 
  10   8   6      861.04      876.94     60.51 o 
  11   8   6      382.85      418.05     25.90 o 
  12   8   6        1.29        5.51     10.04 o 
 -13   9   6        0.40       -8.59      8.59 o 
 -12   9   6      121.67      146.84     15.20 o 
 -11   9   6      668.25      618.99     24.90 o 
 -10   9   6      318.57      304.68     17.56 o 
  -9   9   6     1510.26     1411.14     34.63 o 
  -8   9   6        4.85       -0.04      6.38 o 
  -7   9   6     2056.28     2027.79     47.27 o 
  -6   9   6      799.66      757.36     22.25 o 
  -5   9   6       15.99       17.81      4.84 o 
  -4   9   6      827.40      802.16     18.07 o 
  -3   9   6     1851.91     1804.62     26.98 o 
  -2   9   6      250.72      240.18      9.50 o 
  -1   9   6       45.40       52.12      6.91 o 
   0   9   6        4.32        2.86      6.67 o 
   1   9   6     3718.39     3712.96     43.33 o 
   2   9   6      106.15      127.50      7.87 o 
   3   9   6     7908.21     7692.38     81.94 o 
   4   9   6      682.35      641.87     20.32 o 
   5   9   6      911.28      917.84     24.67 o 
   6   9   6      190.08      203.19     12.72 o 
   7   9   6        4.44       -0.62      5.49 o 
   8   9   6       65.18       66.57      9.64 o 
   9   9   6      180.15      181.93     17.67 o 
  10   9   6       10.92       14.83     11.08 o 
  11   9   6      191.40      167.75     32.56 o 
  12   9   6       68.44       66.81     21.65 o 
 -13  10   6       75.32       52.24     17.21 o 
 -12  10   6      364.47      357.03     21.07 o 
 -11  10   6     1178.34     1196.22     35.12 o 
 -10  10   6      291.26      273.66     17.42 o 
  -9  10   6        9.98        1.92      8.34 o 
  -8  10   6      443.84      482.24     41.52 o 
  -7  10   6     1404.68     1328.47     32.31 o 
  -6  10   6      327.25      295.62     27.26 o 
  -5  10   6     3212.91     3013.82     44.42 o 
  -4  10   6     2488.45     2472.14     47.66 o 
  -3  10   6     2330.54     2172.17     39.77 o 
  -2  10   6     6440.08     6519.34     90.26 o 
  -1  10   6     2602.00     2631.09     46.80 o 
   0  10   6       10.63       11.66      6.20 o 
   1  10   6      619.92      543.61     20.00 o 
   2  10   6     2479.32     2432.12     38.27 o 
   3  10   6       23.46       17.55      7.38 o 
   4  10   6     1382.58     1363.13     31.63 o 
   5  10   6      145.95      147.14     14.40 o 
   6  10   6       35.76       19.12     14.72 o 
   7  10   6      555.49      517.44     24.82 o 
   8  10   6      749.88      675.57     43.28 o 
   9  10   6      307.08      239.82     29.30 o 
  10  10   6      398.84      387.64     36.72 o 
  11  10   6      580.35      689.54     49.05 o 
 -12  11   6      230.00      266.05     23.69 o 
 -11  11   6      152.52      148.95     16.65 o 
 -10  11   6      150.35      113.92     15.97 o 
  -9  11   6      512.64      494.29     22.17 o 
  -8  11   6        0.16        3.10      7.82 o 
  -7  11   6      113.65      124.44     12.13 o 
  -6  11   6     1163.10     1154.05     55.31 o 
  -5  11   6      924.41      954.87     23.14 o 
  -4  11   6      445.96      414.53     16.12 o 
  -3  11   6     1914.44     1895.18     53.76 o 
  -2  11   6       35.70       24.36      7.48 o 
  -1  11   6     1190.90     1102.54     28.62 o 
   0  11   6     1434.49     1471.33     33.69 o 
   1  11   6      677.05      672.29     42.02 o 
   2  11   6     1471.63     1474.21     33.99 o 
   3  11   6     1487.11     1487.64     29.65 o 
   4  11   6       33.10       17.90      7.56 o 
   5  11   6        0.54       -0.55      6.21 o 
   6  11   6       76.85       90.11     11.28 o 
   7  11   6      847.38      822.36     50.01 o 
   8  11   6       31.18       28.12     12.48 o 
   9  11   6      489.87      421.90     58.77 o 
  10  11   6        4.47       -1.60     11.97 o 
 -11  12   6      701.51      719.81     28.46 o 
 -10  12   6      285.42      321.26     25.14 o 
  -9  12   6       20.47       26.95     10.04 o 
  -8  12   6     1302.75     1310.86     34.86 o 
  -7  12   6     1042.41     1017.38     32.85 o 
  -6  12   6      275.51      247.16     13.69 o 
  -5  12   6     1418.17     1391.06     29.43 o 
  -4  12   6      505.61      570.37     22.59 o 
  -3  12   6       19.77       15.92      7.77 o 
  -2  12   6      637.92      575.17     21.64 o 
  -1  12   6      260.26      272.39     15.79 o 
   0  12   6      206.60      204.40     13.88 o 
   1  12   6      167.60      190.85     13.64 o 
   2  12   6     1378.99     1344.83     33.36 o 
   3  12   6        0.07       -6.18      6.18 o 
   4  12   6     1773.36     1730.89     45.04 o 
   5  12   6      567.47      616.83     23.24 o 
   6  12   6      389.54      403.55     28.27 o 
   7  12   6     1242.77     1296.83     45.01 o 
   8  12   6      324.15      365.73     25.75 o 
   9  12   6       86.16       98.69     18.04 o 
 -10  13   6      391.67      395.78     26.11 o 
  -9  13   6      512.40      497.44     23.33 o 
  -8  13   6       50.22       37.94     10.58 o 
  -7  13   6      523.97      542.99     23.15 o 
  -6  13   6     1198.94     1183.50     28.43 o 
  -5  13   6     1498.84     1489.04     38.09 o 
  -4  13   6       38.12       27.02      9.54 o 
  -3  13   6     2564.30     2472.69     49.68 o 
  -2  13   6      327.44      351.04     18.21 o 
  -1  13   6       41.37       56.30     10.21 o 
   0  13   6      376.19      355.67     17.96 o 
   1  13   6       68.15       74.97     11.23 o 
   2  13   6     2054.47     2026.96     43.97 o 
   3  13   6      555.76      546.69     22.26 o 
   4  13   6        0.29      -12.20     12.76 o 
   5  13   6       73.85       63.85     14.29 o 
   6  13   6      388.94      371.24     57.13 o 
   7  13   6      732.07      767.49     35.32 o 
   8  13   6       23.36        2.92     11.56 o 
  -9  14   6        1.78       13.43     10.15 o 
  -8  14   6       35.30       31.82     10.64 o 
  -7  14   6       91.58      133.89     18.98 o 
  -6  14   6       32.18       37.09     10.30 o 
  -5  14   6      185.96      171.74     22.63 o 
  -4  14   6       42.52       36.43     10.17 o 
  -3  14   6      126.89      117.97     14.78 o 
  -2  14   6     1161.56     1168.07     33.56 o 
  -1  14   6     1528.62     1590.34     43.55 o 
   0  14   6       26.68        2.90     11.43 o 
   1  14   6      961.95      957.43     30.15 o 
   2  14   6      470.61      501.74     22.96 o 
   3  14   6       87.24       99.64     12.81 o 
   4  14   6        2.10        8.24     11.46 o 
   5  14   6      399.50      444.82     28.70 o 
   6  14   6        8.87        3.45     15.98 o 
   7  14   6      305.85      346.87     26.53 o 
  -7  15   6      920.80      909.44     39.72 o 
  -6  15   6      476.26      520.71     24.81 o 
  -5  15   6        9.26       -0.49     14.08 o 
  -4  15   6      298.60      273.99     18.27 o 
  -3  15   6      205.12      176.44     26.17 o 
  -2  15   6       80.69       93.00     13.07 o 
  -1  15   6        0.91       18.42     10.16 o 
   0  15   6      444.91      402.87     21.17 o 
   1  15   6      356.14      329.85     27.21 o 
   2  15   6      501.42      501.31     23.79 o 
   3  15   6     1630.47     1744.89     54.51 o 
   4  15   6      479.76      493.08     29.48 o 
   5  15   6       50.03       45.14     16.15 o 
   6  15   6      270.70      297.53     25.65 o 
  -5  16   6      253.60      263.33     19.76 o 
  -4  16   6        3.77        6.02      9.58 o 
  -3  16   6        0.83      -11.11     12.82 o 
  -2  16   6      236.52      236.87     18.20 o 
  -1  16   6      572.16      630.67     26.80 o 
   0  16   6        2.57        0.30      9.60 o 
   1  16   6      349.88      369.60     26.70 o 
   2  16   6       16.15       28.58     13.89 o 
   3  16   6        0.10      -11.86     11.86 o 
 -16   1   7      141.20      184.06     21.34 o 
 -15   1   7      545.67      585.99     31.66 o 
 -14   1   7     1167.40     1178.88     43.24 o 
 -13   1   7      150.02      127.64     16.03 o 
 -12   1   7      832.20      818.63     32.14 o 
 -11   1   7     4622.54     4635.02     87.95 o 
 -10   1   7     6567.92     6651.14     90.91 o 
  -9   1   7     2575.11     2616.38     40.05 o 
  -8   1   7    12248.89    12350.73    110.96 o 
  -7   1   7      343.03      330.05      7.96 o 
  -6   1   7     2320.47     2258.11     19.15 o 
  -5   1   7     4711.03     4577.01     31.91 o 
  -4   1   7    11229.28    11182.80     65.63 o 
  -3   1   7     1390.19     1399.67     12.05 o 
  -2   1   7    29310.97    28991.96    159.23 o 
  -1   1   7     5048.69     4929.94     30.37 o 
   0   1   7        7.14        4.78      1.51 o 
   1   1   7     5051.90     5035.18     34.49 o 
   2   1   7     2566.84     2523.45     20.27 o 
   3   1   7     1828.90     1797.01     17.88 o 
   4   1   7    13635.78    13255.77    100.87 o 
   5   1   7     5083.47     4973.47     44.72 o 
   6   1   7     4644.70     4554.98     64.06 o 
   7   1   7     7754.47     7584.88     98.42 o 
   8   1   7     2702.65     2621.85     58.98 o 
   9   1   7       27.11       27.43      8.91 o 
  10   1   7      285.62      242.41     18.48 o 
  11   1   7       91.68       81.04     13.89 o 
  12   1   7        0.18       -6.66      6.66 o 
  13   1   7      392.91      391.11     25.46 o 
 -16   2   7       63.77       87.41     23.80 o 
 -15   2   7       80.10      120.87     18.87 o 
 -14   2   7        4.77       11.20     17.72 o 
 -13   2   7      128.16      143.74     16.63 o 
 -12   2   7      165.78      162.77     20.25 o 
 -11   2   7      235.86      226.70     14.44 o 
 -10   2   7     1475.56     1432.75     32.59 o 
  -9   2   7      135.94      130.36     13.93 o 
  -8   2   7      315.19      312.85     14.21 o 
  -7   2   7       43.27       43.86      4.04 o 
  -6   2   7      449.73      477.29      8.33 o 
  -5   2   7      466.96      431.91      6.78 o 
  -4   2   7     1326.02     1422.46     12.38 o 
  -3   2   7        0.22        3.63      1.95 o 
  -2   2   7     1035.62     1076.91     10.48 o 
  -1   2   7      238.87      229.02      5.04 o 
   0   2   7      470.42      495.87     12.97 o 
   1   2   7       68.21       93.23      3.45 o 
   2   2   7     2470.52     2492.62     19.65 o 
   3   2   7     2726.70     2571.62     25.94 o 
   4   2   7     1647.34     1615.92     19.49 o 
   5   2   7      392.75      376.78      9.17 o 
   6   2   7        3.44       -1.14      5.71 o 
   7   2   7      108.36       84.31      9.98 o 
   8   2   7        3.49        4.21      5.87 o 
   9   2   7        0.23        3.00      7.18 o 
  10   2   7       43.53       57.54     11.74 o 
  11   2   7       81.91       72.84     13.71 o 
  12   2   7        2.17        5.36      9.63 o 
  13   2   7        0.15      -10.31     10.31 o 
 -15   3   7     1177.84     1148.02     47.32 o 
 -14   3   7     2290.92     2283.75     61.19 o 
 -13   3   7      376.11      357.11     23.36 o 
 -12   3   7      234.18      217.28     14.90 o 
 -11   3   7     2871.86     2818.90     63.37 o 
 -10   3   7     2654.35     2574.03     46.83 o 
  -9   3   7     1378.54     1373.04     30.76 o 
  -8   3   7     1047.66     1096.73     29.20 o 
  -7   3   7      124.49      117.91      6.37 o 
  -6   3   7      240.97      240.17      6.21 o 
  -5   3   7    10363.70    10339.52     70.09 o 
  -4   3   7    13548.64    13298.10     74.50 o 
  -3   3   7    11648.94    11485.26     64.80 o 
  -2   3   7    60490.07    59257.59    299.91 o 
  -1   3   7     7250.07     6963.39     40.80 o 
   0   3   7     2358.76     2275.72     17.80 o 
   1   3   7     4109.38     3908.05     28.51 o 
   2   3   7     1972.02     1931.67     18.56 o 
   3   3   7      682.75      699.90     11.44 o 
   4   3   7     2842.68     2833.10     28.90 o 
   5   3   7     1488.71     1462.03     29.91 o 
   6   3   7      308.28      248.63     12.24 o 
   7   3   7     2291.99     2286.59     41.14 o 
   8   3   7     3519.18     3586.08     57.48 o 
   9   3   7      484.55      453.78     18.44 o 
  10   3   7     2719.94     2532.27     74.59 o 
  11   3   7      362.81      340.67     23.16 o 
  12   3   7      119.33      117.50     16.00 o 
  13   3   7      576.03      614.90     30.83 o 
 -15   4   7       97.47       82.50     17.47 o 
 -14   4   7       84.08       54.66     14.76 o 
 -13   4   7        1.29       -6.93      6.93 o 
 -12   4   7        4.76        0.89      7.01 o 
 -11   4   7      253.48      260.68     19.16 o 
 -10   4   7        2.07        8.25      7.14 o 
  -9   4   7      268.60      261.52     15.43 o 
  -8   4   7     1034.74     1040.21     66.78 o 
  -7   4   7      437.59      454.56     12.30 o 
  -6   4   7     1099.94     1100.61     16.34 o 
  -5   4   7      130.79      133.09      4.58 o 
  -4   4   7     6145.43     6226.65     39.63 o 
  -3   4   7      173.00      207.78      4.31 o 
  -2   4   7     4457.68     4388.94     27.80 o 
  -1   4   7        5.91        8.87      1.65 o 
   0   4   7      105.79      106.92      3.55 o 
   1   4   7     4103.28     4107.48     29.53 o 
   2   4   7      146.75      149.30      4.69 o 
   3   4   7     3196.62     2974.84     29.50 o 
   4   4   7        5.91        4.70      2.68 o 
   5   4   7       13.25        4.15      4.59 o 
   6   4   7      267.18      265.68     13.01 o 
   7   4   7       41.05       47.57      7.90 o 
   8   4   7      187.28      193.57     15.70 o 
   9   4   7      205.96      223.60     13.98 o 
  10   4   7       20.33       28.15      8.23 o 
  11   4   7      531.10      538.18     27.56 o 
  12   4   7       91.78      116.33     17.05 o 
  13   4   7       15.52       -4.68      8.57 o 
 -15   5   7      766.77      799.05     47.17 o 
 -14   5   7      835.39      865.38     51.82 o 
 -13   5   7        4.20        9.99      9.96 o 
 -12   5   7       94.01      104.09     12.10 o 
 -11   5   7     3022.74     3022.17     82.83 o 
 -10   5   7     3031.09     2966.68    138.05 o 
  -9   5   7      879.31      816.81     24.25 o 
  -8   5   7     7548.74     7200.84     84.11 o 
  -7   5   7      929.96      922.73     17.70 o 
  -6   5   7     3099.85     3145.93     34.47 o 
  -5   5   7    11453.80    11401.88     85.80 o 
  -4   5   7     4492.91     4512.36     31.71 o 
  -3   5   7     1161.68     1084.50     10.63 o 
  -2   5   7     6809.21     6592.12     39.45 o 
  -1   5   7      827.36      801.49      9.25 o 
   0   5   7      190.88      177.31      4.28 o 
   1   5   7     2831.41     2896.20     23.67 o 
   2   5   7     3935.64     3984.25     30.67 o 
   3   5   7     3949.94     3970.49     37.01 o 
   4   5   7    11762.59    11662.61     91.25 o 
   5   5   7     1242.31     1177.93     26.60 o 
   6   5   7      717.91      698.47     34.14 o 
   7   5   7     3971.82     4067.18     62.81 o 
   8   5   7     2751.87     2657.68     47.98 o 
   9   5   7        0.15       -3.91      7.44 o 
  10   5   7      805.23      819.85     25.93 o 
  11   5   7      271.20      309.70     25.15 o 
  12   5   7        1.69       -7.87      9.25 o 
  13   5   7      128.11       89.63     20.99 o 
 -15   6   7      295.02      273.04     20.31 o 
 -14   6   7        4.95       -6.30      8.86 o 
 -13   6   7      233.56      251.41     21.80 o 
 -12   6   7       12.25        0.45      9.38 o 
 -11   6   7        5.24        3.14      7.53 o 
 -10   6   7      208.96      230.29     14.77 o 
  -9   6   7      726.74      676.05     25.01 o 
  -8   6   7       17.52       15.14      6.98 o 
  -7   6   7      651.48      642.02     17.41 o 
  -6   6   7      824.43      839.56     17.07 o 
  -5   6   7     1908.01     1900.27     22.22 o 
  -4   6   7      790.20      751.61     10.78 o 
  -3   6   7     2491.34     2490.84     22.36 o 
  -2   6   7     1652.42     1665.80     15.59 o 
  -1   6   7      992.23      972.01     11.14 o 
   0   6   7      318.69      345.25      6.45 o 
   1   6   7       16.71       23.03      2.56 o 
   2   6   7      713.71      695.74     10.01 o 
   3   6   7     2894.80     2851.60     27.22 o 
   4   6   7      221.14      227.85      8.15 o 
   5   6   7      158.75      161.30     10.94 o 
   6   6   7       35.06       20.28      6.72 o 
   7   6   7      327.37      338.49     16.03 o 
   8   6   7       18.83       19.03      7.70 o 
   9   6   7     1219.78     1211.10     31.33 o 
  10   6   7       58.00       58.86     10.09 o 
  11   6   7      440.84      394.24     19.70 o 
  12   6   7       32.70       47.38     19.31 o 
 -14   7   7      946.73      915.90     32.42 o 
 -13   7   7      127.69      162.40     15.37 o 
 -12   7   7      570.10      608.34     24.64 o 
 -11   7   7     2403.59     2424.76     96.56 o 
 -10   7   7     1615.02     1587.53     32.37 o 
  -9   7   7      846.51      830.04     29.92 o 
  -8   7   7     2447.99     2309.63     37.88 o 
  -7   7   7        2.09       -3.97      3.97 o 
  -6   7   7     2514.26     2323.63     32.03 o 
  -5   7   7     5848.77     5781.31     56.55 o 
  -4   7   7     2251.60     2142.14     22.71 o 
  -3   7   7     1955.95     1978.09     21.17 o 
  -2   7   7     1979.52     1903.86     19.60 o 
  -1   7   7     6335.41     6292.15     48.99 o 
   0   7   7      413.84      433.37      7.54 o 
   1   7   7     7721.71     7818.95     53.59 o 
   2   7   7     4204.91     4154.87     33.79 o 
   3   7   7     2397.39     2381.47     25.22 o 
   4   7   7     7084.72     7014.64     80.84 o 
   5   7   7       60.19       76.55     11.10 o 
   6   7   7      852.90      804.24     23.19 o 
   7   7   7     1873.98     1783.92     37.53 o 
   8   7   7     1986.07     1981.33     41.15 o 
   9   7   7       60.02       82.87     14.95 o 
  10   7   7      348.52      382.40     19.20 o 
  11   7   7       25.18       25.90      9.15 o 
  12   7   7       28.39       20.05     13.16 o 
 -14   8   7        5.87       23.92     11.45 o 
 -13   8   7       86.92       93.96     13.68 o 
 -12   8   7       76.15       85.14     12.39 o 
 -11   8   7        6.42        7.41      8.30 o 
 -10   8   7     1490.32     1481.32     53.24 o 
  -9   8   7     1007.90      947.92     34.63 o 
  -8   8   7      401.87      358.80     14.56 o 
  -7   8   7     1754.08     1777.46     28.23 o 
  -6   8   7      173.48      156.42      8.25 o 
  -5   8   7     1558.84     1441.03     20.10 o 
  -4   8   7       41.33       39.41      4.43 o 
  -3   8   7     1588.80     1556.35     23.00 o 
  -2   8   7       13.25        8.04      4.13 o 
  -1   8   7      190.27      197.13      7.70 o 
   0   8   7      118.71      137.25      7.35 o 
   1   8   7     1001.49     1031.78     15.68 o 
   2   8   7     3278.66     3300.23     34.79 o 
   3   8   7     4906.45     4852.76     51.26 o 
   4   8   7      584.55      584.73     19.37 o 
   5   8   7     1532.88     1548.63     33.27 o 
   6   8   7        3.73        9.29      5.84 o 
   7   8   7       86.16       79.49      9.76 o 
   8   8   7       27.24       13.22      7.55 o 
   9   8   7      402.04      391.73     22.75 o 
  10   8   7       33.63       13.20      8.58 o 
  11   8   7      170.96      166.65     19.01 o 
  12   8   7        7.34       13.56     11.25 o 
 -13   9   7       93.64       92.98     14.29 o 
 -12   9   7      563.80      549.71     24.97 o 
 -11   9   7      751.19      752.76     39.23 o 
 -10   9   7      148.59      146.84     13.67 o 
  -9   9   7      114.09       82.42     11.65 o 
  -8   9   7      830.89      724.53     28.99 o 
  -7   9   7      687.07      701.42     22.78 o 
  -6   9   7      650.80      604.25     17.91 o 
  -5   9   7     2960.88     2925.26     38.95 o 
  -4   9   7      333.54      350.26     11.99 o 
  -3   9   7     4199.20     3942.16     53.83 o 
  -2   9   7    10350.02    10211.68    113.12 o 
  -1   9   7     5877.97     5853.64     71.66 o 
   0   9   7       12.68       -0.83      5.24 o 
   1   9   7     2747.07     2760.57     45.32 o 
   2   9   7      111.72      121.55      7.65 o 
   3   9   7      530.70      539.80     14.31 o 
   4   9   7      861.93      805.47     23.27 o 
   5   9   7      445.71      421.00     17.33 o 
   6   9   7        2.20       -3.12      5.42 o 
   7   9   7      535.62      508.73     20.30 o 
   8   9   7      836.13      840.01     26.46 o 
   9   9   7        4.40       10.73      9.71 o 
  10   9   7     1232.04     1220.42     42.52 o 
  11   9   7      196.44      193.71     20.25 o 
 -13  10   7       49.30       43.40     11.84 o 
 -12  10   7       36.41       18.03     10.07 o 
 -11  10   7      438.38      435.00     35.52 o 
 -10  10   7      156.10      138.96     15.52 o 
  -9  10   7     1353.52     1278.14     34.23 o 
  -8  10   7       49.75       35.90      9.48 o 
  -7  10   7     1037.14     1060.72     35.24 o 
  -6  10   7      707.70      673.91     27.61 o 
  -5  10   7      152.85      138.12      9.86 o 
  -4  10   7      881.50      839.94     28.17 o 
  -3  10   7      829.11      830.78     24.71 o 
  -2  10   7      262.88      240.92     14.07 o 
  -1  10   7     2096.35     2089.07     41.14 o 
   0  10   7      806.98      797.04     24.02 o 
   1  10   7      955.99      917.55     26.06 o 
   2  10   7      183.98      155.34     10.24 o 
   3  10   7     4007.58     3913.94     62.93 o 
   4  10   7       93.38      104.89     13.11 o 
   5  10   7       46.63       46.89      8.89 o 
   6  10   7        5.86       -5.81      5.81 o 
   7  10   7        0.59       14.73      7.30 o 
   8  10   7      392.79      382.37     22.56 o 
   9  10   7      311.51      313.26     23.03 o 
  10  10   7       95.69      104.26     23.80 o 
 -12  11   7      213.57      182.96     17.39 o 
 -11  11   7      392.68      411.53     22.15 o 
 -10  11   7      494.35      452.98     37.95 o 
  -9  11   7        1.45       20.30      8.91 o 
  -8  11   7     1445.18     1401.28     35.46 o 
  -7  11   7     1685.84     1644.32     37.81 o 
  -6  11   7     1544.48     1468.74     49.33 o 
  -5  11   7     4730.65     4699.23     74.47 o 
  -4  11   7      199.10      252.05     15.44 o 
  -3  11   7      442.34      423.07     18.92 o 
  -2  11   7       49.83       34.64     10.26 o 
  -1  11   7      453.37      457.35     18.88 o 
   0  11   7       21.85       23.86      7.41 o 
   1  11   7      548.47      560.13     21.03 o 
   2  11   7      382.85      404.55     24.67 o 
   3  11   7      399.61      419.06     16.11 o 
   4  11   7     2566.50     2518.22     42.02 o 
   5  11   7      239.48      282.24     16.55 o 
   6  11   7      150.78      142.51     13.20 o 
   7  11   7     1086.21     1135.11     39.50 o 
   8  11   7     1007.78     1171.69     59.64 o 
   9  11   7       55.74       39.23     14.66 o 
  10  11   7      109.82      147.34     20.17 o 
 -11  12   7        1.99        5.51      9.89 o 
 -10  12   7      696.41      705.42     27.54 o 
  -9  12   7      766.79      767.72     27.59 o 
  -8  12   7       27.87       32.42      9.62 o 
  -7  12   7      381.31      386.79     19.49 o 
  -6  12   7      529.01      483.32     23.22 o 
  -5  12   7     1086.90     1081.36     31.15 o 
  -4  12   7      178.36      171.12     14.22 o 
  -3  12   7     2534.37     2521.91     49.69 o 
  -2  12   7       46.86       36.67      9.11 o 
  -1  12   7     2498.95     2537.16     49.28 o 
   0  12   7      122.10      110.69     12.00 o 
   1  12   7      191.08      190.18     14.05 o 
   2  12   7     1165.30     1154.33     31.77 o 
   3  12   7      314.57      344.10     18.29 o 
   4  12   7       49.58       53.32     10.59 o 
   5  12   7        4.87        4.57      9.76 o 
   6  12   7      369.63      360.26     19.39 o 
   7  12   7      374.12      424.93     26.87 o 
   8  12   7      230.50      219.82     21.91 o 
   9  12   7      515.17      548.27     31.68 o 
 -10  13   7        0.28        6.62      9.80 o 
  -9  13   7      155.90      157.67     15.41 o 
  -8  13   7      127.71      136.71     28.74 o 
  -7  13   7       35.10       10.89     21.17 o 
  -6  13   7      453.22      441.59     21.52 o 
  -5  13   7      845.74      847.08     28.90 o 
  -4  13   7       55.13       53.97     12.37 o 
  -3  13   7        4.40        5.55      8.13 o 
  -2  13   7      642.28      568.62     22.83 o 
  -1  13   7     1286.56     1212.26     33.26 o 
   0  13   7       16.67        8.37      8.55 o 
   1  13   7     1282.65     1306.64     35.09 o 
   2  13   7      411.87      385.43     19.55 o 
   3  13   7      341.10      360.56     19.05 o 
   4  13   7      751.84      756.04     27.04 o 
   5  13   7      128.39      113.58     13.89 o 
   6  13   7       47.92       29.74     13.37 o 
   7  13   7      230.58      243.92     22.19 o 
   8  13   7       48.93       79.60     17.04 o 
  -9  14   7      801.91      928.43     57.01 o 
  -8  14   7      320.15      314.93     34.60 o 
  -7  14   7      556.81      497.56     30.09 o 
  -6  14   7      434.98      413.16     30.25 o 
  -5  14   7      364.67      385.68     25.72 o 
  -4  14   7       24.70        9.52      8.81 o 
  -3  14   7      589.44      581.99     24.46 o 
  -2  14   7        1.32        6.15      8.91 o 
  -1  14   7      583.63      635.55     33.60 o 
   0  14   7      333.54      308.96     18.59 o 
   1  14   7        2.10       -7.19      7.47 o 
   2  14   7      685.23      642.20     53.89 o 
   3  14   7     1080.45     1137.08     33.88 o 
   4  14   7       55.26       74.02     16.14 o 
   5  14   7      283.42      307.06     47.43 o 
   6  14   7      268.70      268.15     24.51 o 
  -7  15   7       32.59       26.42     15.38 o 
  -6  15   7       23.53        7.79      9.66 o 
  -5  15   7      490.25      524.05     24.75 o 
  -4  15   7       36.91       37.95     15.93 o 
  -3  15   7      222.47      207.21     17.17 o 
  -2  15   7      622.53      598.35     25.54 o 
  -1  15   7      641.64      711.35     40.45 o 
   0  15   7       53.44       53.16     12.30 o 
   1  15   7      361.89      426.49     22.38 o 
   2  15   7        6.91       10.33      9.96 o 
   3  15   7        0.58      -11.06     11.06 o 
   4  15   7       29.59       60.14     15.94 o 
   5  15   7      152.25      145.01     20.10 o 
  -4  16   7      132.83      125.15     15.78 o 
  -3  16   7      428.45      435.26     23.44 o 
  -2  16   7       60.33       32.88     13.06 o 
  -1  16   7      829.96      926.11     32.82 o 
   0  16   7      424.77      419.34     29.57 o 
   1  16   7      167.12      167.43     16.88 o 
   2  16   7      119.85      112.41     19.09 o 
 -15   0   8     1406.52     1499.12     71.26 o 
 -14   0   8     1420.80     1332.10     63.54 o 
 -13   0   8        4.62       26.10     16.76 o 
 -12   0   8     1573.08     1507.89     63.50 o 
 -11   0   8     2709.02     2745.18     87.36 o 
 -10   0   8     1114.45     1164.16     52.39 o 
  -9   0   8     3115.54     3088.07     68.80 o 
  -8   0   8     8047.75     8216.08    152.49 o 
  -7   0   8      398.57      388.53     10.57 o 
  -6   0   8     3717.23     3718.37     39.85 o 
  -5   0   8    11212.46    11122.71     91.03 o 
  -4   0   8    12452.45    12315.89     99.12 o 
  -3   0   8     3124.67     3189.30     34.41 o 
  -2   0   8    16017.04    15749.26    157.25 o 
  -1   0   8     3140.39     3131.06     33.23 o 
   0   0   8     1446.84     1474.05     20.83 o 
   1   0   8     1113.97     1207.64     15.04 o 
   2   0   8     5576.57     5670.78     56.11 o 
   3   0   8    11500.34    11190.12    154.01 o 
   4   0   8    29240.21    28876.47    421.66 o 
   5   0   8     2414.03     2365.47     52.16 o 
   6   0   8     5574.08     5396.16    134.46 o 
   7   0   8     1803.48     1977.94     69.30 o 
   8   0   8      207.03      211.09     24.03 o 
   9   0   8      881.99      801.13     44.26 o 
  10   0   8      556.97      539.78     38.22 o 
  11   0   8      220.24      174.96     25.59 o 
  12   0   8      285.49      269.63     30.56 o 
  13   0   8      474.05      578.36     44.30 o 
 -15   1   8       13.78       -2.05     12.17 o 
 -14   1   8       20.06       28.01     27.54 o 
 -13   1   8      448.52      461.31     39.33 o 
 -12   1   8        0.90        2.89      9.80 o 
 -11   1   8      117.62       95.94     13.89 o 
 -10   1   8      811.53      844.54     30.67 o 
  -9   1   8       22.85       21.70      6.42 o 
  -8   1   8     1102.02     1088.31     17.39 o 
  -7   1   8      274.96      270.60      7.07 o 
  -6   1   8        7.18        7.80      2.24 o 
  -5   1   8     3633.11     3379.38     24.12 o 
  -4   1   8     1096.97     1079.01     10.89 o 
  -3   1   8       98.79      108.38      3.73 o 
  -2   1   8     2153.95     2140.71     16.52 o 
  -1   1   8      948.54      943.68      9.11 o 
   0   1   8      294.14      298.38      5.25 o 
   1   1   8      343.45      350.65      6.60 o 
   2   1   8     1177.24     1041.45     13.43 o 
   3   1   8      202.82      208.42      7.03 o 
   4   1   8     2576.92     2657.82     28.02 o 
   5   1   8     1153.01     1113.82     31.35 o 
   6   1   8       23.76       24.54     11.60 o 
   7   1   8      986.87      950.59     31.83 o 
   8   1   8      538.80      561.97     25.45 o 
   9   1   8        4.08        8.27      7.41 o 
  10   1   8        2.82        6.53      8.75 o 
  11   1   8        1.68       -6.14     11.42 o 
  12   1   8        4.35       -4.02      9.18 o 
  13   1   8        6.05        3.15     10.42 o 
 -15   2   8      977.55     1018.08     41.61 o 
 -14   2   8     2421.66     2405.31     63.25 o 
 -13   2   8      220.93      219.27     19.10 o 
 -12   2   8      943.81      918.08     34.49 o 
 -11   2   8     2385.06     2451.19    115.13 o 
 -10   2   8      247.98      277.11     14.87 o 
  -9   2   8     2485.56     2319.84     42.17 o 
  -8   2   8     4143.48     4037.58     43.91 o 
  -7   2   8      805.07      814.64     12.97 o 
  -6   2   8     3261.59     3270.16     29.77 o 
  -5   2   8    13986.81    13946.09     81.33 o 
  -4   2   8     9499.87     9130.55     53.73 o 
  -3   2   8    12061.16    11980.36     68.06 o 
  -2   2   8    22878.15    22201.56    121.38 o 
  -1   2   8      707.60      707.20      7.72 o 
   0   2   8     2180.54     2086.03     19.21 o 
   1   2   8     1767.03     1770.73     17.41 o 
   2   2   8     1396.02     1396.22     16.50 o 
   3   2   8     1583.60     1568.64     24.25 o 
   4   2   8    11261.91    11005.97     91.33 o 
   5   2   8     1656.30     1602.15     24.47 o 
   6   2   8     2364.22     2284.37     45.00 o 
   7   2   8     1471.66     1451.65     40.70 o 
   8   2   8      515.41      499.46     24.16 o 
   9   2   8      188.79      208.12     17.48 o 
  10   2   8     1578.33     1525.80     46.19 o 
  11   2   8      158.91      133.93     16.87 o 
  12   2   8      452.83      413.33     49.34 o 
  13   2   8      667.20      742.61     49.13 o 
 -15   3   8      111.89      125.25     19.65 o 
 -14   3   8      214.02      219.47     21.27 o 
 -13   3   8       53.11       42.80     12.91 o 
 -12   3   8       33.26       29.33     11.16 o 
 -11   3   8      119.67      116.52     11.44 o 
 -10   3   8      162.82      180.90     22.01 o 
  -9   3   8      333.28      312.65     15.39 o 
  -8   3   8       28.07       26.22      4.97 o 
  -7   3   8      108.52      119.96      6.44 o 
  -6   3   8        0.51        1.38      2.56 o 
  -5   3   8     1637.85     1724.18     16.33 o 
  -4   3   8      534.08      573.37      7.70 o 
  -3   3   8      727.03      767.99      8.57 o 
  -2   3   8        5.01        6.64      1.81 o 
  -1   3   8       80.55       87.51      3.02 o 
   0   3   8     1295.94     1206.52     12.84 o 
   1   3   8       20.16       22.12      2.53 o 
   2   3   8      391.69      397.67      8.13 o 
   3   3   8      828.66      815.68     13.09 o 
   4   3   8      444.43      424.67     10.33 o 
   5   3   8      141.27      148.04     18.33 o 
   6   3   8       55.98       45.57      7.23 o 
   7   3   8      111.08      125.37     10.15 o 
   8   3   8       28.30       34.16     10.35 o 
   9   3   8      108.15      102.13     14.14 o 
  10   3   8       26.05       26.61     12.46 o 
  11   3   8       60.35       79.78     15.94 o 
  12   3   8        8.72       25.69     11.10 o 
  13   3   8        0.01        7.13     10.75 o 
 -15   4   8     1001.58     1014.39     41.35 o 
 -14   4   8     1223.46     1142.05     42.72 o 
 -13   4   8       25.64        7.08     10.21 o 
 -12   4   8      249.47      229.33     15.56 o 
 -11   4   8     2007.44     2049.04     65.97 o 
 -10   4   8     1008.90     1010.61     41.07 o 
  -9   4   8     2780.99     2733.74     42.69 o 
  -8   4   8     2870.65     2868.08     37.40 o 
  -7   4   8        8.61        6.81      3.57 o 
  -6   4   8     4174.13     4138.57     39.99 o 
  -5   4   8    16424.57    16540.87    108.32 o 
  -4   4   8     3146.51     3114.79     23.19 o 
  -3   4   8     6824.19     6617.42     42.18 o 
  -2   4   8    13731.19    13397.90     74.98 o 
  -1   4   8       69.52       81.98      3.46 o 
   0   4   8     1583.03     1553.80     15.36 o 
   1   4   8     1470.48     1608.85     15.39 o 
   2   4   8     2310.36     2275.74     22.70 o 
   3   4   8     2854.45     2937.24     29.94 o 
   4   4   8     7699.99     7637.58     71.36 o 
   5   4   8     1341.43     1328.11     28.56 o 
   6   4   8      223.21      213.77     12.16 o 
   7   4   8     2979.11     2940.03     50.08 o 
   8   4   8      970.10      904.36     25.52 o 
   9   4   8      596.39      638.08     28.70 o 
  10   4   8     1454.80     1321.77     58.39 o 
  11   4   8       15.47        8.13      9.90 o 
  12   4   8      218.69      233.50     29.48 o 
  13   4   8      333.48      374.41     26.06 o 
 -15   5   8       50.26       45.67     15.41 o 
 -14   5   8       58.96       54.39     14.99 o 
 -13   5   8       28.25       25.59      9.64 o 
 -12   5   8      225.95      207.43     15.22 o 
 -11   5   8      523.44      486.18     20.78 o 
 -10   5   8        8.56        2.86      6.03 o 
  -9   5   8     2430.96     2308.08     38.69 o 
  -8   5   8       52.13       65.43      8.44 o 
  -7   5   8     2569.70     2453.47     30.32 o 
  -6   5   8      422.18      413.72     10.12 o 
  -5   5   8     1460.64     1449.59     17.14 o 
  -4   5   8     3385.08     3320.27     28.21 o 
  -3   5   8       53.89       50.99      3.23 o 
  -2   5   8     1956.25     1980.25     17.58 o 
  -1   5   8      431.59      383.21      6.60 o 
   0   5   8      658.21      637.68      9.14 o 
   1   5   8      906.14      841.35     10.50 o 
   2   5   8       28.65       41.60      3.55 o 
   3   5   8      496.25      511.01     11.31 o 
   4   5   8      661.34      614.66     14.51 o 
   5   5   8        0.55       -2.35      4.60 o 
   6   5   8        4.37        4.92      5.55 o 
   7   5   8       12.55        4.00      6.17 o 
   8   5   8      975.88     1000.77     27.81 o 
   9   5   8      809.68      822.67     25.84 o 
  10   5   8      121.54      148.53     16.66 o 
  11   5   8      415.90      457.89     26.25 o 
  12   5   8       10.89       16.16     10.37 o 
 -14   6   8      786.74      840.13     34.33 o 
 -13   6   8        0.31        4.01      8.69 o 
 -12   6   8      422.44      437.29     20.97 o 
 -11   6   8     1482.77     1504.13     32.34 o 
 -10   6   8      416.60      421.28     18.03 o 
  -9   6   8     2706.21     2504.33     42.51 o 
  -8   6   8     5961.38     5748.71     67.74 o 
  -7   6   8       59.51       40.12      5.91 o 
  -6   6   8     3206.90     3036.55     32.08 o 
  -5   6   8     5467.02     5359.08     45.89 o 
  -4   6   8     2878.01     2859.69     25.13 o 
  -3   6   8     1025.90     1010.81     13.27 o 
  -2   6   8     1891.71     1860.66     22.41 o 
  -1   6   8      343.83      373.56      6.97 o 
   0   6   8      611.36      590.08      9.24 o 
   1   6   8     7114.08     7010.83     53.64 o 
   2   6   8      112.93      103.52      4.96 o 
   3   6   8     7379.40     7256.12     59.64 o 
   4   6   8    10057.05     9987.13     88.04 o 
   5   6   8      635.23      636.15     27.45 o 
   6   6   8      470.31      472.72     18.12 o 
   7   6   8     1798.20     1800.54     37.68 o 
   8   6   8     1195.10     1206.72     30.86 o 
   9   6   8       24.51       13.69      9.36 o 
  10   6   8      152.62      149.37     13.45 o 
  11   6   8        5.86        6.83     11.34 o 
  12   6   8       41.36       41.88     13.13 o 
 -14   7   8       55.27       54.89     12.97 o 
 -13   7   8      366.95      389.83     21.40 o 
 -12   7   8        0.56       -7.03      7.03 o 
 -11   7   8      331.21      312.55     22.45 o 
 -10   7   8     1421.46     1488.96     31.74 o 
  -9   7   8      698.36      693.96     20.58 o 
  -8   7   8      344.97      318.48     12.23 o 
  -7   7   8     1327.05     1248.90     22.88 o 
  -6   7   8      276.07      287.80      9.92 o 
  -5   7   8     1634.75     1584.29     22.99 o 
  -4   7   8      870.60      838.10     13.21 o 
  -3   7   8      720.35      745.48     13.55 o 
  -2   7   8      168.87      157.96      6.61 o 
  -1   7   8     1682.83     1677.24     21.19 o 
   0   7   8     2094.93     2078.03     22.26 o 
   1   7   8      935.40      933.76     12.55 o 
   2   7   8     3487.35     3511.10     42.24 o 
   3   7   8      241.82      245.00      7.41 o 
   4   7   8      435.82      447.50     19.45 o 
   5   7   8      261.28      242.50     13.36 o 
   6   7   8       17.01       20.30      7.32 o 
   7   7   8      108.71      114.45     11.29 o 
   8   7   8       95.69       74.64     11.72 o 
   9   7   8      768.21      740.85     25.46 o 
  10   7   8       45.67       18.84     10.50 o 
  11   7   8      100.34       92.07     12.15 o 
  12   7   8        0.18        7.88     14.23 o 
 -13   8   8       97.04      113.11     14.32 o 
 -12   8   8      615.70      629.96     36.65 o 
 -11   8   8      836.63      852.82     28.41 o 
 -10   8   8      101.60       97.77     11.92 o 
  -9   8   8      765.20      742.36     19.06 o 
  -8   8   8     1150.83     1085.57     22.23 o 
  -7   8   8      534.37      505.24     14.59 o 
  -6   8   8     3666.15     3526.38     42.01 o 
  -5   8   8     1911.18     1965.94     27.00 o 
  -4   8   8     2367.58     2376.59     33.82 o 
  -3   8   8      422.35      414.13     29.69 o 
  -2   8   8    10486.91    10366.59     92.41 o 
  -1   8   8     2817.69     2816.55     33.54 o 
   0   8   8      813.04      819.95     17.21 o 
   1   8   8     4893.50     4892.39     48.73 o 
   2   8   8        1.08       -3.66      3.66 o 
   3   8   8     2793.01     2691.68     41.59 o 
   4   8   8      971.03      934.08     21.34 o 
   5   8   8      246.34      211.93     13.15 o 
   6   8   8       23.46       41.57      8.44 o 
   7   8   8      831.70      807.35     29.22 o 
   8   8   8      255.59      265.26     15.91 o 
   9   8   8      228.90      218.12     22.30 o 
  10   8   8      773.54      723.74     26.48 o 
  11   8   8       40.36       35.77     10.16 o 
 -13   9   8      221.45      217.46     18.22 o 
 -12   9   8        4.40        7.38      9.01 o 
 -11   9   8       33.28       55.46     11.32 o 
 -10   9   8      414.75      399.96     20.22 o 
  -9   9   8     1054.49     1006.07     32.16 o 
  -8   9   8      288.35      262.45     15.52 o 
  -7   9   8      647.91      657.66     19.99 o 
  -6   9   8       69.70       62.16      7.95 o 
  -5   9   8       69.10       99.06     13.87 o 
  -4   9   8      603.61      567.56     17.96 o 
  -3   9   8      552.84      541.28     17.35 o 
  -2   9   8       49.73       53.54      7.47 o 
  -1   9   8     3271.35     3225.18     41.35 o 
   0   9   8     1572.43     1575.89     25.36 o 
   1   9   8       76.47       87.83      8.39 o 
   2   9   8      437.61      436.81     19.56 o 
   3   9   8     1393.92     1419.64     38.01 o 
   4   9   8       28.63       22.96      6.73 o 
   5   9   8      730.37      684.35     22.33 o 
   6   9   8        1.22        4.59      7.78 o 
   7   9   8       69.34       69.42     13.23 o 
   8   9   8      163.71      161.34     13.82 o 
   9   9   8      178.28      197.53     15.52 o 
  10   9   8       14.99       33.69     10.47 o 
  11   9   8       91.52      100.47     24.47 o 
 -12  10   8      108.96      102.21     14.23 o 
 -11  10   8      234.92      252.36     18.08 o 
 -10  10   8      546.97      564.25     23.97 o 
  -9  10   8       51.95       48.67     10.74 o 
  -8  10   8     1888.99     1794.18     40.18 o 
  -7  10   8       88.13      100.60     10.13 o 
  -6  10   8     4183.66     4071.93     76.97 o 
  -5  10   8     2574.42     2613.37     45.04 o 
  -4  10   8      193.22      175.15     13.31 o 
  -3  10   8     1152.54     1063.50     28.66 o 
  -2  10   8     1610.42     1587.04     47.42 o 
  -1  10   8      134.45      136.59     19.11 o 
   0  10   8      430.26      452.42     34.70 o 
   1  10   8     1030.69     1071.42     28.64 o 
   2  10   8        4.07        6.45      7.03 o 
   3  10   8      377.78      353.04     15.19 o 
   4  10   8     1819.00     1820.17     33.49 o 
   5  10   8      758.94      803.11     24.99 o 
   6  10   8        9.39       17.18      7.63 o 
   7  10   8     1208.34     1234.09     66.00 o 
   8  10   8      524.15      563.42     23.24 o 
   9  10   8      197.47      194.46     19.62 o 
  10  10   8      339.60      350.01     25.26 o 
 -11  11   8       72.99       65.42     11.96 o 
 -10  11   8      698.95      714.43     27.05 o 
  -9  11   8     1400.05     1417.55     43.61 o 
  -8  11   8       91.17       87.89     12.00 o 
  -7  11   8      398.35      388.07     25.04 o 
  -6  11   8       25.42       35.27     12.31 o 
  -5  11   8       10.64       10.43      8.14 o 
  -4  11   8     2513.54     2309.36     46.68 o 
  -3  11   8     1514.98     1505.70     35.94 o 
  -2  11   8      874.75      917.26     27.28 o 
  -1  11   8     1728.13     1719.16     38.35 o 
   0  11   8        9.06        7.46      7.11 o 
   1  11   8       86.86       79.13     10.98 o 
   2  11   8        2.95        7.82      7.30 o 
   3  11   8     1371.55     1295.86     34.98 o 
   4  11   8      111.24       89.22     13.27 o 
   5  11   8      485.95      465.31     25.47 o 
   6  11   8       43.92       36.88     11.74 o 
   7  11   8       29.55       41.35     12.50 o 
   8  11   8      466.92      497.64     41.62 o 
   9  11   8      389.60      391.63     38.13 o 
 -11  12   8      247.53      265.04     22.68 o 
 -10  12   8       18.83       22.56     10.46 o 
  -9  12   8      342.32      332.56     25.23 o 
  -8  12   8     1164.13     1113.81     42.39 o 
  -7  12   8      223.05      257.57     21.54 o 
  -6  12   8     1196.06     1196.24     42.26 o 
  -5  12   8     1448.08     1380.90     55.53 o 
  -4  12   8       10.20       -2.67      7.57 o 
  -3  12   8       17.59        7.37      7.76 o 
  -2  12   8      147.53      155.88     13.58 o 
  -1  12   8      452.55      451.17     22.64 o 
   0  12   8      266.55      269.20     16.40 o 
   1  12   8     1107.40     1101.06     31.36 o 
   2  12   8        4.27       -4.30     10.47 o 
   3  12   8     1325.35     1413.10     36.45 o 
   4  12   8     1211.67     1244.90     34.62 o 
   5  12   8      259.55      280.40     17.80 o 
   6  12   8       28.68       25.00     10.01 o 
   7  12   8      445.93      451.51     28.33 o 
   8  12   8      224.79      218.63     35.86 o 
  -9  13   8      494.21      564.81     33.45 o 
  -8  13   8      294.82      281.56     24.07 o 
  -7  13   8      179.98      180.32     20.04 o 
  -6  13   8      259.34      209.37     16.47 o 
  -5  13   8      708.68      685.94     26.05 o 
  -4  13   8      134.18      121.92     13.78 o 
  -3  13   8      798.99      806.92     34.62 o 
  -2  13   8      540.32      495.66     22.10 o 
  -1  13   8     1865.01     1892.71     50.81 o 
   0  13   8       23.72       28.30     10.46 o 
   1  13   8       53.83       69.24     16.65 o 
   2  13   8      501.80      460.69     21.77 o 
   3  13   8      703.09      787.89     31.85 o 
   4  13   8       37.24       37.88     10.94 o 
   5  13   8      469.92      464.89     22.96 o 
   6  13   8      278.37      297.09     24.70 o 
   7  13   8        0.03       -7.52     11.22 o 
  -8  14   8        5.05       -7.12     13.16 o 
  -7  14   8       12.18       -8.11     10.83 o 
  -6  14   8      179.31      165.44     17.99 o 
  -5  14   8      433.42      416.46     22.03 o 
  -4  14   8      149.28      147.64     14.98 o 
  -3  14   8       95.70       88.10     14.81 o 
  -2  14   8      866.71      858.61     34.69 o 
  -1  14   8      816.89      849.95     29.58 o 
   0  14   8      154.78      155.81     15.29 o 
   1  14   8     1262.42     1338.81     37.13 o 
   2  14   8       13.10       30.58     10.70 o 
   3  14   8      323.96      351.55     36.01 o 
   4  14   8       51.13       48.50     11.23 o 
   5  14   8        0.60      -12.23     12.23 o 
   6  14   8        0.16      -14.38     14.38 o 
  -6  15   8       61.90       44.78     12.19 o 
  -5  15   8       39.19       28.39     11.42 o 
  -4  15   8      548.84      564.03     26.16 o 
  -3  15   8      309.92      313.87     20.04 o 
  -2  15   8      443.29      461.22     23.88 o 
  -1  15   8      996.29     1035.00     33.75 o 
   0  15   8      462.84      483.34     23.49 o 
   1  15   8      289.40      355.04     29.10 o 
   2  15   8      182.84      177.16     16.96 o 
   3  15   8      747.61      829.90     30.81 o 
   4  15   8        0.24       10.50     13.72 o 
  -2  16   8        5.89        3.00     15.05 o 
  -1  16   8        1.26       -8.26      8.26 o 
   0  16   8        0.90       -7.00     12.07 o 
 -15   1   9     1633.48     1741.39     54.56 o 
 -14   1   9     1678.76     1750.07     95.84 o 
 -13   1   9      152.64      149.39     17.27 o 
 -12   1   9     1245.27     1278.50     41.14 o 
 -11   1   9      641.18      610.26     27.71 o 
 -10   1   9      210.55      191.19     16.96 o 
  -9   1   9     2734.07     2615.90     42.48 o 
  -8   1   9     6875.89     6911.88     58.31 o 
  -7   1   9        7.59        7.65      2.94 o 
  -6   1   9     9519.43     9452.22     61.75 o 
  -5   1   9    11528.83    11416.16     68.67 o 
  -4   1   9     2617.08     2568.18     20.48 o 
  -3   1   9     3086.31     2936.23     26.75 o 
  -2   1   9     4082.68     3937.15     27.61 o 
  -1   1   9     1499.41     1475.13     13.63 o 
   0   1   9     6305.25     6261.20     48.67 o 
   1   1   9     3770.00     3667.82     32.87 o 
   2   1   9     1284.19     1266.34     15.94 o 
   3   1   9    15588.03    14929.52    142.07 o 
   4   1   9    15044.58    14561.94    152.51 o 
   5   1   9       13.48        7.47      9.36 o 
   6   1   9      164.20      163.94     14.72 o 
   7   1   9      102.81       93.27     12.52 o 
   8   1   9      200.06      236.88     18.38 o 
   9   1   9      244.76      223.24     18.93 o 
  10   1   9     1728.72     1691.83     62.66 o 
  11   1   9       48.98       44.19     12.76 o 
  12   1   9      658.09      694.99     43.49 o 
 -15   2   9       17.34       20.28     13.84 o 
 -14   2   9       95.73       99.27     25.43 o 
 -13   2   9      240.83      230.08     20.43 o 
 -12   2   9        2.62       -4.54      8.57 o 
 -11   2   9       70.99       67.19     12.74 o 
 -10   2   9      477.15      470.01     22.19 o 
  -9   2   9        4.97        0.09      5.01 o 
  -8   2   9      752.84      710.11     15.35 o 
  -7   2   9      560.46      552.68     13.69 o 
  -6   2   9        0.34        5.45      2.60 o 
  -5   2   9     2961.94     3005.17     24.63 o 
  -4   2   9      612.01      552.86      8.01 o 
  -3   2   9     1126.77     1068.96     11.36 o 
  -2   2   9       30.37       26.04      2.44 o 
  -1   2   9     1419.73     1337.17     13.08 o 
   0   2   9      176.69      178.22      5.00 o 
   1   2   9     3722.24     3523.92     32.32 o 
   2   2   9     2655.54     2621.32     26.35 o 
   3   2   9      241.61      222.46      7.65 o 
   4   2   9      767.35      752.20     18.62 o 
   5   2   9        0.12       -3.95      3.96 o 
   6   2   9       15.61        4.99      6.44 o 
   7   2   9     1102.68     1058.58     46.85 o 
   8   2   9       66.62       61.04     11.85 o 
   9   2   9      237.44      216.95     18.51 o 
  10   2   9        6.52        7.73      9.95 o 
  11   2   9        0.09       -1.24     10.08 o 
  12   2   9        0.29       10.27     11.05 o 
 -15   3   9      673.75      685.18     77.89 o 
 -14   3   9     1684.30     1674.97     52.67 o 
 -13   3   9        2.27        2.71     10.93 o 
 -12   3   9      819.11      784.43     32.53 o 
 -11   3   9     1256.39     1248.02     33.29 o 
 -10   3   9        5.61       -7.26      7.26 o 
  -9   3   9     4737.64     4564.09     55.11 o 
  -8   3   9     4147.37     4122.41     45.03 o 
  -7   3   9     2034.32     2033.99     25.08 o 
  -6   3   9     8290.18     8252.51     59.98 o 
  -5   3   9     5742.14     5768.44     42.26 o 
  -4   3   9      514.64      494.19      8.05 o 
  -3   3   9     4580.98     4455.79     29.55 o 
  -2   3   9     8442.93     8372.14     52.24 o 
  -1   3   9       12.26       12.09      2.55 o 
   0   3   9     4446.74     4572.24     34.31 o 
   1   3   9     4197.54     4190.42     41.62 o 
   2   3   9     2848.94     2867.86     31.24 o 
   3   3   9     1968.96     1958.90     22.21 o 
   4   3   9     7768.28     7517.57     76.98 o 
   5   3   9      196.53      186.86      9.20 o 
   6   3   9     1988.48     1884.65     47.62 o 
   7   3   9      897.56      809.83     30.38 o 
   8   3   9      150.08      126.14     14.89 o 
   9   3   9     1003.09      943.06     67.33 o 
  10   3   9     1750.08     1658.25     49.85 o 
  11   3   9        4.01        9.47     11.03 o 
  12   3   9      411.22      429.00     27.65 o 
 -15   4   9        0.13        2.32     11.99 o 
 -14   4   9      160.39      180.72     20.17 o 
 -13   4   9       12.36       28.66     12.52 o 
 -12   4   9       86.90       86.61     14.36 o 
 -11   4   9     1119.57     1101.15     27.04 o 
 -10   4   9       25.74       30.35      7.45 o 
  -9   4   9     1335.93     1336.74     28.91 o 
  -8   4   9      755.05      754.04     16.15 o 
  -7   4   9     2535.35     2498.86     33.90 o 
  -6   4   9      266.35      259.86      9.89 o 
  -5   4   9     2467.22     2476.50     24.69 o 
  -4   4   9      913.30      872.17     12.14 o 
  -3   4   9      784.24      790.06     10.55 o 
  -2   4   9      309.87      315.46      6.04 o 
  -1   4   9      969.24      949.32     11.25 o 
   0   4   9       32.85       28.99      3.54 o 
   1   4   9     1681.53     1713.10     19.55 o 
   2   4   9      299.11      286.82      7.85 o 
   3   4   9      260.28      279.12      8.08 o 
   4   4   9      127.06      120.16      7.46 o 
   5   4   9      245.39      228.99      9.89 o 
   6   4   9        5.49       -4.28      5.29 o 
   7   4   9      306.11      272.69     18.81 o 
   8   4   9     1038.26     1078.13     64.00 o 
   9   4   9       76.50       67.22     12.79 o 
  10   4   9      317.64      355.62     23.85 o 
  11   4   9       33.38       33.46     12.35 o 
  12   4   9        1.57       12.54     10.86 o 
 -14   5   9      625.29      665.12     51.65 o 
 -13   5   9      240.41      244.85     21.45 o 
 -12   5   9      572.90      658.80     32.62 o 
 -11   5   9      592.57      622.65     20.65 o 
 -10   5   9       36.74       41.52     10.03 o 
  -9   5   9     4497.08     4291.27     53.52 o 
  -8   5   9     6494.40     6347.71     69.91 o 
  -7   5   9      116.85      113.80      6.53 o 
  -6   5   9     3777.37     3616.28     35.13 o 
  -5   5   9     5462.55     5328.27     43.58 o 
  -4   5   9       42.25       43.52      4.04 o 
  -3   5   9     3327.31     3268.80     34.67 o 
  -2   5   9     3087.39     3110.97     28.64 o 
  -1   5   9      485.84      531.92     10.17 o 
   0   5   9     5467.22     5422.51     41.37 o 
   1   5   9     2130.52     2095.71     21.59 o 
   2   5   9      536.78      550.28     10.18 o 
   3   5   9     3661.84     3677.45     36.45 o 
   4   5   9     7907.83     7789.68     79.43 o 
   5   5   9      284.80      298.76     12.75 o 
   6   5   9      934.64      867.97     52.73 o 
   7   5   9     1306.66     1288.92     31.34 o 
   8   5   9      328.63      358.47     21.95 o 
   9   5   9      478.41      465.01     25.68 o 
  10   5   9      311.55      310.07     53.71 o 
  11   5   9        2.23        2.96      9.68 o 
  12   5   9      197.64      256.12     29.89 o 
 -14   6   9       63.01       92.93     17.34 o 
 -13   6   9      140.36      151.87     15.31 o 
 -12   6   9       20.54       29.24      9.22 o 
 -11   6   9       47.96       42.36      8.32 o 
 -10   6   9      778.66      768.11     26.98 o 
  -9   6   9     2060.86     2035.00     33.12 o 
  -8   6   9      327.45      335.74     16.88 o 
  -7   6   9      958.79      951.70     18.24 o 
  -6   6   9      895.62      864.14     14.42 o 
  -5   6   9      316.44      292.85      7.81 o 
  -4   6   9      316.68      283.76      7.78 o 
  -3   6   9     1724.51     1711.04     20.81 o 
  -2   6   9      325.31      330.17      9.22 o 
  -1   6   9     2494.42     2456.77     27.62 o 
   0   6   9      223.67      202.18      6.28 o 
   1   6   9      291.72      295.26      7.69 o 
   2   6   9      301.63      311.73      8.51 o 
   3   6   9       23.59       27.00      4.32 o 
   4   6   9        0.55        3.37      3.95 o 
   5   6   9      554.96      545.72     17.13 o 
   6   6   9      491.65      476.38     23.58 o 
   7   6   9       67.24       56.66      9.23 o 
   8   6   9      479.90      487.95     20.11 o 
   9   6   9      143.44      143.97     16.39 o 
  10   6   9       16.29       25.17     12.01 o 
  11   6   9       25.14       11.18     11.86 o 
 -14   7   9      574.90      666.01     40.28 o 
 -13   7   9        0.93        1.05     14.09 o 
 -12   7   9      709.87      680.88     36.43 o 
 -11   7   9      422.78      415.42     17.51 o 
 -10   7   9       51.59       53.96      8.02 o 
  -9   7   9     2734.26     2630.03     39.13 o 
  -8   7   9     2272.60     2275.39     42.65 o 
  -7   7   9      193.32      197.52      9.18 o 
  -6   7   9     2003.25     1919.15     27.22 o 
  -5   7   9     1933.87     1885.14     29.89 o 
  -4   7   9     2605.62     2615.07     27.97 o 
  -3   7   9      697.21      697.61     13.97 o 
  -2   7   9     7455.98     7414.33     64.71 o 
  -1   7   9      301.44      304.57      9.56 o 
   0   7   9     5043.10     5000.54     50.15 o 
   1   7   9     3011.09     2944.43     29.48 o 
   2   7   9      448.33      446.83      9.55 o 
   3   7   9     3948.47     3913.43     38.94 o 
   4   7   9     3420.90     3319.89     42.12 o 
   5   7   9      462.53      408.56     17.26 o 
   6   7   9       91.04       90.09     10.25 o 
   7   7   9      323.01      283.75     19.65 o 
   8   7   9       19.52       17.48      7.74 o 
   9   7   9      280.55      274.61     17.94 o 
  10   7   9      589.77      537.70     28.96 o 
  11   7   9       48.07       48.98     13.75 o 
 -13   8   9      585.12      634.82     27.24 o 
 -12   8   9       57.19       71.98     19.41 o 
 -11   8   9      144.47      132.74     13.69 o 
 -10   8   9      810.57      858.89     27.81 o 
  -9   8   9      507.11      508.96     18.16 o 
  -8   8   9      297.06      268.22     13.24 o 
  -7   8   9      370.81      329.58     12.69 o 
  -6   8   9      107.33      118.60      9.84 o 
  -5   8   9      288.70      242.37     12.29 o 
  -4   8   9       43.43       37.58      6.05 o 
  -3   8   9     2714.32     2601.86     33.04 o 
  -2   8   9      159.66      155.53      8.23 o 
  -1   8   9     8297.42     8154.21     76.28 o 
   0   8   9      132.00      130.38      8.39 o 
   1   8   9      980.75      977.24     19.41 o 
   2   8   9      377.69      391.90     12.40 o 
   3   8   9       14.93       16.24      5.41 o 
   4   8   9      289.99      302.48     11.87 o 
   5   8   9      767.12      733.65     23.08 o 
   6   8   9       21.25        8.21      6.40 o 
   7   8   9        1.69       -5.93      5.93 o 
   8   8   9       17.17        2.93      7.37 o 
   9   8   9      191.79      197.45     22.63 o 
  10   8   9       30.20       26.37     10.95 o 
 -13   9   9       72.34       76.20     16.13 o 
 -12   9   9      250.33      231.39     17.67 o 
 -11   9   9      642.95      613.41     25.04 o 
 -10   9   9        2.23       -5.22      7.86 o 
  -9   9   9     1499.95     1477.22     36.54 o 
  -8   9   9      353.79      368.33     16.06 o 
  -7   9   9      829.56      794.27     40.01 o 
  -6   9   9     4435.88     4227.26     71.47 o 
  -5   9   9     2755.00     2682.95     44.02 o 
  -4   9   9      643.39      643.18     19.45 o 
  -3   9   9      257.52      263.97     17.12 o 
  -2   9   9     2745.32     2793.10     38.71 o 
  -1   9   9        3.07        6.16      4.89 o 
   0   9   9     2642.53     2609.04     35.85 o 
   1   9   9     2130.39     2000.35     40.74 o 
   2   9   9       72.18       78.06      8.14 o 
   3   9   9      605.79      574.80     18.95 o 
   4   9   9      619.07      604.00     18.40 o 
   5   9   9      384.21      377.23     18.61 o 
   6   9   9      224.03      218.99     15.97 o 
   7   9   9      861.31      834.22     27.08 o 
   8   9   9       11.99       12.08      8.74 o 
   9   9   9      876.38      862.76     29.29 o 
  10   9   9      192.02      173.05     15.75 o 
 -12  10   9        0.22       -8.40      8.40 o 
 -11  10   9       15.65       -2.62      8.40 o 
 -10  10   9      109.96       80.69     12.36 o 
  -9  10   9      895.18      905.91     29.39 o 
  -8  10   9      285.18      276.99     21.72 o 
  -7  10   9      726.59      716.76     28.16 o 
  -6  10   9        7.92        0.84      7.66 o 
  -5  10   9      736.20      746.93     35.42 o 
  -4  10   9     3450.55     3387.05     99.54 o 
  -3  10   9      878.12      812.52     25.40 o 
  -2  10   9     1121.07     1113.60     29.72 o 
  -1  10   9      809.61      802.39     24.85 o 
   0  10   9      270.13      248.51     14.71 o 
   1  10   9      241.07      248.81     14.81 o 
   2  10   9       15.63       13.01     12.70 o 
   3  10   9      859.37      844.76     25.91 o 
   4  10   9       27.79       26.25      7.19 o 
   5  10   9      821.47      800.05     22.53 o 
   6  10   9       29.73       30.80      9.27 o 
   7  10   9      507.28      520.03     22.56 o 
   8  10   9      365.86      349.12     19.39 o 
   9  10   9      237.62      250.64     17.76 o 
 -11  11   9      130.83      184.25     20.90 o 
 -10  11   9       30.07       40.93     29.10 o 
  -9  11   9      871.18      771.26     35.57 o 
  -8  11   9     2230.37     2226.90     60.59 o 
  -7  11   9       79.49      135.87     18.17 o 
  -6  11   9     1495.84     1412.08     45.12 o 
  -5  11   9     1040.93     1050.42     31.19 o 
  -4  11   9       32.48       37.99      9.35 o 
  -3  11   9      293.68      286.67     16.74 o 
  -2  11   9      125.26      129.84     12.72 o 
  -1  11   9      116.47      115.05     11.94 o 
   0  11   9      743.38      728.17     24.77 o 
   1  11   9      767.13      746.86     32.55 o 
   2  11   9      115.96      104.22     12.15 o 
   3  11   9      484.21      475.00     20.79 o 
   4  11   9     1921.13     1902.26     42.75 o 
   5  11   9     1138.18     1219.98     29.20 o 
   6  11   9      203.43      196.24     22.41 o 
   7  11   9      608.19      677.58     32.62 o 
   8  11   9        1.73       -3.49      8.25 o 
 -10  12   9      960.35      942.00     47.04 o 
  -9  12   9      285.40      279.91     49.59 o 
  -8  12   9      300.60      260.79     40.95 o 
  -7  12   9      406.18      375.00     25.54 o 
  -6  12   9        5.12       -8.49     10.27 o 
  -5  12   9        0.60       -7.42      7.42 o 
  -4  12   9      605.07      549.02     23.26 o 
  -3  12   9      124.20      139.14     13.60 o 
  -2  12   9      867.05      846.33     32.79 o 
  -1  12   9      871.07      875.19     28.15 o 
   0  12   9       10.01        1.22      8.17 o 
   1  12   9       46.55       32.82     11.80 o 
   2  12   9      451.81      423.27     20.62 o 
   3  12   9      933.83     1024.95     31.60 o 
   4  12   9      316.47      278.63     17.91 o 
   5  12   9      895.48      997.20     60.69 o 
   6  12   9       49.30       40.56      9.60 o 
   7  12   9        7.94       13.11     14.53 o 
  -9  13   9      578.40      580.45     33.25 o 
  -8  13   9      110.04       85.45     17.44 o 
  -7  13   9        0.21      -10.25     10.25 o 
  -6  13   9      125.12      115.77     17.17 o 
  -5  13   9      424.57      371.27     20.45 o 
  -4  13   9       96.10       69.21     11.77 o 
  -3  13   9       83.75       87.91     13.10 o 
  -2  13   9      773.92      823.67     52.86 o 
  -1  13   9      187.18      185.46     15.57 o 
   0  13   9     1381.32     1339.87     36.66 o 
   1  13   9      981.63     1017.57     31.87 o 
   2  13   9      112.40      102.53     13.91 o 
   3  13   9      461.54      512.19     23.99 o 
   4  13   9       58.14       65.35     12.04 o 
   5  13   9       11.36       -4.04     10.84 o 
   6  13   9       16.50       20.02      9.68 o 
  -7  14   9      208.25      216.17     23.02 o 
  -6  14   9       31.32        7.03     11.69 o 
  -5  14   9        3.91       -8.16      8.16 o 
  -4  14   9      875.61      851.52     30.66 o 
  -3  14   9      426.61      418.68     56.69 o 
  -2  14   9      676.46      659.16     27.11 o 
  -1  14   9      664.78      687.08     27.58 o 
   0  14   9      148.24      157.28     15.92 o 
   1  14   9        1.63      -10.23     10.23 o 
   2  14   9      398.14      401.35     21.52 o 
   3  14   9      264.43      246.60     20.88 o 
   4  14   9      387.33      367.10     21.29 o 
   5  14   9      326.85      318.03     25.70 o 
  -5  15   9      422.73      462.62     24.67 o 
  -4  15   9        0.32       21.31     10.94 o 
  -3  15   9      247.73      259.15     19.26 o 
  -2  15   9      160.67      192.62     34.63 o 
  -1  15   9       55.13       57.44     12.75 o 
   0  15   9       58.18       67.96     13.73 o 
   1  15   9      494.92      569.31     26.43 o 
   2  15   9        1.73       -6.67     10.66 o 
 -15   0  10     1639.80     1686.31     76.41 o 
 -14   0  10      748.76      833.40     52.63 o 
 -13   0  10     1910.99     1843.54     75.28 o 
 -12   0  10     1010.03     1093.77     54.74 o 
 -11   0  10        5.71        1.64     12.27 o 
 -10   0  10      160.97      155.40     16.54 o 
  -9   0  10     2806.71     2759.35     63.27 o 
  -8   0  10    13730.95    13607.13    167.35 o 
  -7   0  10     1037.61      977.43     20.71 o 
  -6   0  10     5968.28     6154.88     61.14 o 
  -5   0  10     2838.07     2792.92     38.22 o 
  -4   0  10     1019.17     1097.84     17.93 o 
  -3   0  10     4660.71     4397.96     45.46 o 
  -2   0  10     1927.34     1902.30     24.60 o 
  -1   0  10     3643.82     3374.16     63.89 o 
   0   0  10    19155.48    18801.21    287.55 o 
   1   0  10     3476.15     3431.83     56.20 o 
   2   0  10     1114.15     1192.82     71.93 o 
   3   0  10     3998.93     4101.88     76.72 o 
   4   0  10     5427.28     5164.05    200.41 o 
   5   0  10      177.21      155.32     16.69 o 
   6   0  10       39.45       16.95     13.38 o 
   7   0  10     1060.36     1005.09     49.93 o 
   8   0  10        3.24       13.05     12.60 o 
   9   0  10     1051.10     1049.89     55.26 o 
  10   0  10     1085.19     1089.45     58.31 o 
  11   0  10        0.08        1.19     14.83 o 
  12   0  10      585.25      596.12     45.49 o 
 -15   1  10        1.61       -4.20     12.05 o 
 -14   1  10        1.90       17.13     12.61 o 
 -13   1  10       64.66       74.81     15.07 o 
 -12   1  10        2.86       25.28     11.05 o 
 -11   1  10      260.23      231.66     13.87 o 
 -10   1  10       79.66       82.40     16.06 o 
  -9   1  10        8.94       19.27      5.84 o 
  -8   1  10        0.73       -2.61      5.33 o 
  -7   1  10       90.65      100.67      5.46 o 
  -6   1  10      124.15      131.40      5.38 o 
  -5   1  10     2000.69     1968.06     17.91 o 
  -4   1  10       34.31       28.65      2.86 o 
  -3   1  10      389.49      353.31      6.65 o 
  -2   1  10      176.78      167.94      5.06 o 
  -1   1  10     1061.76      995.98     16.11 o 
   0   1  10      291.43      288.61      8.94 o 
   1   1  10     3844.83     3866.69     43.38 o 
   2   1  10      710.07      719.81     18.17 o 
   3   1  10        7.97       -2.91      4.32 o 
   4   1  10      421.98      398.83     16.32 o 
   5   1  10      197.71      173.80     10.22 o 
   6   1  10       17.90        8.40      4.82 o 
   7   1  10       66.15       41.51     10.93 o 
   8   1  10       25.21       33.77     11.01 o 
   9   1  10      104.48      105.68     15.40 o 
  10   1  10       26.33       14.93     11.15 o 
  11   1  10        1.45        8.79     10.46 o 
  12   1  10        9.17       18.96     11.90 o 
 -15   2  10      664.07      716.99     52.40 o 
 -14   2  10      917.87      921.19     58.03 o 
 -13   2  10      333.12      317.26     26.15 o 
 -12   2  10     1294.52     1279.61     41.94 o 
 -11   2  10      402.63      376.70     19.15 o 
 -10   2  10      409.27      386.55     16.24 o 
  -9   2  10     6336.85     6237.31     69.84 o 
  -8   2  10     3406.02     3530.13     37.75 o 
  -7   2  10     1971.53     1884.67     22.09 o 
  -6   2  10     9023.72     9029.75     68.02 o 
  -5   2  10     1453.69     1360.41     16.32 o 
  -4   2  10      119.41      136.17      4.50 o 
  -3   2  10     3980.85     3929.24     28.48 o 
  -2   2  10     3401.90     3284.67     31.57 o 
  -1   2  10      386.96      373.15      7.78 o 
   0   2  10     9255.02     9219.56     71.75 o 
   1   2  10     8716.22     8792.14     74.73 o 
   2   2  10       94.35       85.51      7.49 o 
   3   2  10     4380.81     4363.05     56.91 o 
   4   2  10     1440.70     1402.88     32.46 o 
   5   2  10      227.50      238.79     11.87 o 
   6   2  10     1496.74     1475.73     34.40 o 
   7   2  10      361.51      363.88     21.87 o 
   8   2  10       20.14       17.70      9.37 o 
   9   2  10     1376.43     1338.01     43.85 o 
  10   2  10     1310.51     1274.96     52.72 o 
  11   2  10        2.78       28.04     12.15 o 
  12   2  10      343.33      336.41     25.78 o 
 -15   3  10        0.05      -11.84     11.84 o 
 -14   3  10       63.09       84.12     16.75 o 
 -13   3  10       20.22        3.59     11.43 o 
 -12   3  10       13.73       14.93     10.68 o 
 -11   3  10       29.27       18.96     10.31 o 
 -10   3  10       54.05       62.73      7.80 o 
  -9   3  10      155.14      150.57      8.72 o 
  -8   3  10     1139.98     1121.10     20.33 o 
  -7   3  10        0.64        5.60      3.45 o 
  -6   3  10      129.24      118.33      6.51 o 
  -5   3  10      135.91      133.11      5.81 o 
  -4   3  10      385.87      376.75      8.01 o 
  -3   3  10      506.08      491.89      8.13 o 
  -2   3  10     1096.60     1086.06     12.47 o 
  -1   3  10     1355.74     1285.91     14.40 o 
   0   3  10      352.23      350.29      8.35 o 
   1   3  10       66.58       69.74      4.67 o 
   2   3  10       36.57       34.07      4.31 o 
   3   3  10        0.09       -0.55      3.93 o 
   4   3  10       89.98       81.97      7.88 o 
   5   3  10      167.69      169.26     10.43 o 
   6   3  10       15.75        5.18      7.59 o 
   7   3  10      159.72      131.71     16.95 o 
   8   3  10      113.86      105.75     15.28 o 
   9   3  10       20.55       21.87     10.65 o 
  10   3  10       34.07       57.87     14.13 o 
  11   3  10        4.01       -2.08      9.79 o 
  12   3  10       11.37        3.60      9.87 o 
 -14   4  10      821.00      909.86     38.54 o 
 -13   4  10      345.76      287.66     22.44 o 
 -12   4  10     1119.44     1069.61     39.10 o 
 -11   4  10      373.90      344.49     17.84 o 
 -10   4  10       78.58       78.93      8.35 o 
  -9   4  10     6464.58     6316.40     64.20 o 
  -8   4  10     4182.66     4198.51     43.70 o 
  -7   4  10     2778.22     2686.20     28.05 o 
  -6   4  10     3433.50     3388.05     32.10 o 
  -5   4  10     1816.52     1804.46     20.56 o 
  -4   4  10        5.12        5.78      3.04 o 
  -3   4  10     3958.36     3923.58     40.25 o 
  -2   4  10     2187.98     2215.31     21.05 o 
  -1   4  10      339.76      322.62      7.03 o 
   0   4  10     5745.69     5630.00     47.33 o 
   1   4  10     3939.46     3908.84     35.86 o 
   2   4  10      196.59      207.22     11.29 o 
   3   4  10     2225.37     2228.25     28.01 o 
   4   4  10     5655.29     5560.50     55.21 o 
   5   4  10      428.65      439.92     15.49 o 
   6   4  10     2057.22     1977.29     50.82 o 
   7   4  10      199.40      160.10     16.42 o 
   8   4  10       52.21       43.78     11.36 o 
   9   4  10     1016.84     1080.04     79.03 o 
  10   4  10      883.51      818.11     35.25 o 
  11   4  10       15.22       14.53     11.63 o 
 -14   5  10       78.84       66.43     35.37 o 
 -13   5  10       23.87       20.50     22.32 o 
 -12   5  10      123.80       96.18     12.65 o 
 -11   5  10       15.21        2.79      7.05 o 
 -10   5  10      218.37      236.53     11.99 o 
  -9   5  10      248.56      248.78     12.04 o 
  -8   5  10     1143.51     1137.74     21.33 o 
  -7   5  10      829.70      812.23     17.37 o 
  -6   5  10     1218.22     1183.56     16.55 o 
  -5   5  10      766.98      733.57     13.65 o 
  -4   5  10      740.15      696.25     12.95 o 
  -3   5  10     1129.46     1125.17     16.55 o 
  -2   5  10      462.28      479.56     11.19 o 
  -1   5  10      788.26      808.92     13.49 o 
   0   5  10       84.98       83.82      5.11 o 
   1   5  10     1060.04     1012.05     15.09 o 
   2   5  10      187.33      178.23      6.84 o 
   3   5  10      300.08      335.96      9.80 o 
   4   5  10       95.47       95.98      6.94 o 
   5   5  10     1885.44     1880.80     29.73 o 
   6   5  10      101.40       88.07     12.93 o 
   7   5  10     1225.16     1151.74     38.66 o 
   8   5  10      208.89      214.31     18.97 o 
   9   5  10       54.70       51.30     12.63 o 
  10   5  10        9.71        0.87     10.01 o 
  11   5  10        1.06        5.32     10.87 o 
 -14   6  10      114.20      121.83     18.65 o 
 -13   6  10      727.70      702.44     38.56 o 
 -12   6  10      944.05      893.45     29.70 o 
 -11   6  10      118.09      109.71     12.30 o 
 -10   6  10       22.81       26.37      6.52 o 
  -9   6  10     2886.69     2791.74     40.79 o 
  -8   6  10     3451.46     3309.09     41.49 o 
  -7   6  10       79.35       82.37      8.40 o 
  -6   6  10     1496.17     1551.71     22.63 o 
  -5   6  10     2734.80     2709.16     29.60 o 
  -4   6  10       84.39       96.96      7.10 o 
  -3   6  10     5352.42     5197.92     61.99 o 
  -2   6  10     1586.70     1545.24     21.45 o 
  -1   6  10     7113.33     6935.99     61.46 o 
   0   6  10     6849.36     6821.49     59.35 o 
   1   6  10      864.69      887.29     14.30 o 
   2   6  10        3.42        2.83      3.45 o 
   3   6  10     2650.56     2574.51     35.92 o 
   4   6  10     3717.91     3610.95     37.76 o 
   5   6  10      320.68      318.55     13.93 o 
   6   6  10      616.08      606.35     21.70 o 
   7   6  10      181.12      166.72     32.26 o 
   8   6  10       17.00       -1.57      8.38 o 
   9   6  10      409.71      408.07     43.77 o 
  10   6  10      596.84      629.76     54.77 o 
  11   6  10        4.08       -2.48     10.13 o 
 -13   7  10      457.98      466.67     23.81 o 
 -12   7  10        3.18        2.50      9.11 o 
 -11   7  10      356.11      345.91     19.17 o 
 -10   7  10     1097.87     1078.58     24.38 o 
  -9   7  10      234.15      235.16     11.99 o 
  -8   7  10      394.23      396.77     13.24 o 
  -7   7  10       38.73       32.07      6.44 o 
  -6   7  10      367.43      370.15     13.50 o 
  -5   7  10       13.52        9.05      4.36 o 
  -4   7  10       82.56       84.31      5.78 o 
  -3   7  10     2829.59     2799.99     32.19 o 
  -2   7  10      888.49      887.41     16.21 o 
  -1   7  10     3896.04     3914.39     40.14 o 
   0   7  10      755.87      755.40     19.27 o 
   1   7  10      798.76      812.04     16.57 o 
   2   7  10      259.32      245.06      8.49 o 
   3   7  10       69.11       70.84      5.69 o 
   4   7  10      343.22      339.50     12.38 o 
   5   7  10     1045.63     1030.77     24.12 o 
   6   7  10      310.20      296.19     15.77 o 
   7   7  10        0.63       -6.18      6.18 o 
   8   7  10        3.74       -6.73      8.37 o 
   9   7  10       22.53       13.67     10.45 o 
  10   7  10        3.53        1.95     10.06 o 
 -13   8  10        0.73       -2.27      9.75 o 
 -12   8  10      616.73      597.23     25.34 o 
 -11   8  10      290.93      289.21     18.19 o 
 -10   8  10      984.20     1002.69     30.43 o 
  -9   8  10     2873.78     2857.00     69.15 o 
  -8   8  10      429.93      433.27     20.22 o 
  -7   8  10      539.93      568.66     19.57 o 
  -6   8  10     1365.52     1275.05     28.55 o 
  -5   8  10     1576.62     1516.04     30.81 o 
  -4   8  10       62.91       49.37      6.28 o 
  -3   8  10     1590.71     1616.26     25.15 o 
  -2   8  10     4163.81     4164.91     46.46 o 
  -1   8  10      333.75      345.61     16.67 o 
   0   8  10     4897.26     4834.24     55.53 o 
   1   8  10     1191.25     1265.84     25.87 o 
   2   8  10       29.07       25.41      6.18 o 
   3   8  10      611.26      594.30     15.88 o 
   4   8  10      591.35      571.55     15.91 o 
   5   8  10       74.22       84.88      8.95 o 
   6   8  10      636.29      682.59     23.71 o 
   7   8  10      224.91      190.10     22.22 o 
   8   8  10       95.66      110.86     12.64 o 
   9   8  10      520.71      576.22     30.48 o 
  10   8  10      358.30      353.85     25.18 o 
 -12   9  10       61.84       68.23     12.89 o 
 -11   9  10       43.05       36.92     10.45 o 
 -10   9  10        5.68        8.35     11.65 o 
  -9   9  10      275.30      265.16     22.55 o 
  -8   9  10      144.44      138.40     33.37 o 
  -7   9  10      785.88      816.95     27.97 o 
  -6   9  10        5.69        2.81      7.28 o 
  -5   9  10      283.51      290.66     14.44 o 
  -4   9  10     2888.93     2877.92     46.26 o 
  -3   9  10      974.18     1005.35     24.62 o 
  -2   9  10     1462.34     1411.31     25.96 o 
  -1   9  10      881.71      848.05     21.55 o 
   0   9  10       84.57       90.42      7.71 o 
   1   9  10       94.95      109.60      9.14 o 
   2   9  10        1.43       -3.17      4.83 o 
   3   9  10       27.51       20.17      6.19 o 
   4   9  10      192.56      199.63     10.55 o 
   5   9  10      609.65      608.45     19.54 o 
   6   9  10        0.10        0.64      7.79 o 
   7   9  10      163.33      162.71     21.13 o 
   8   9  10      136.01      168.13     15.08 o 
   9   9  10      173.87      154.08     14.99 o 
 -11  10  10      231.09      230.41     23.06 o 
 -10  10  10      182.14      155.70     19.80 o 
  -9  10  10     1711.22     1694.93     52.71 o 
  -8  10  10      754.36      780.71     34.85 o 
  -7  10  10       79.75       74.28     14.96 o 
  -6  10  10     1209.66     1198.00     45.36 o 
  -5  10  10      474.78      462.95     17.98 o 
  -4  10  10      156.29      170.38     14.95 o 
  -3  10  10      373.75      410.93     19.36 o 
  -2  10  10      543.95      518.00     20.87 o 
  -1  10  10      381.38      354.50     15.09 o 
   0  10  10     1733.74     1725.72     38.88 o 
   1  10  10      881.89      921.45     27.74 o 
   2  10  10      104.18      139.24     12.58 o 
   3  10  10      325.70      358.68     20.70 o 
   4  10  10     1346.91     1401.75     35.76 o 
   5  10  10       86.38       88.39     10.46 o 
   6  10  10     1258.12     1297.91     30.51 o 
   7  10  10      216.72      232.20     16.57 o 
   8  10  10      277.37      296.27     18.57 o 
 -10  11  10      126.17      131.15     33.44 o 
  -9  11  10      118.87      142.28     22.28 o 
  -8  11  10      693.91      650.64     50.44 o 
  -7  11  10     1373.37     1292.75    120.43 o 
  -6  11  10      139.49      126.38     17.59 o 
  -5  11  10      874.59      928.60     34.73 o 
  -4  11  10      504.71      473.51     33.65 o 
  -3  11  10      111.84       96.83     11.74 o 
  -2  11  10      418.66      438.71     20.55 o 
  -1  11  10      586.45      575.67     22.95 o 
   0  11  10      261.14      264.54     21.34 o 
   1  11  10       83.59       78.32     12.27 o 
   2  11  10      245.75      230.11     30.99 o 
   3  11  10      252.10      239.56     36.99 o 
   4  11  10      483.38      505.94     22.84 o 
   5  11  10      897.42      917.65     30.92 o 
   6  11  10        7.04       -8.08      9.60 o 
   7  11  10      294.31      312.15     16.46 o 
  -9  12  10      651.82      655.20     48.02 o 
  -8  12  10      451.22      385.76     30.31 o 
  -7  12  10       25.17       36.44     12.88 o 
  -6  12  10      154.16      177.97     19.43 o 
  -5  12  10      625.95      663.68     26.22 o 
  -4  12  10       19.53       13.96      9.28 o 
  -3  12  10      776.24      785.84     27.92 o 
  -2  12  10       62.23       42.99     10.36 o 
  -1  12  10      507.97      484.31     22.14 o 
   0  12  10     1602.17     1596.69     39.81 o 
   1  12  10      377.00      367.76     19.97 o 
   2  12  10       10.15        7.37      8.63 o 
   3  12  10      306.58      312.00     19.00 o 
   4  12  10      626.04      661.81     26.87 o 
   5  12  10      171.04      184.34     16.38 o 
   6  12  10      123.41      136.93     15.41 o 
  -8  13  10      136.93      109.47     18.79 o 
  -7  13  10      245.38      229.34     22.69 o 
  -6  13  10       75.99       76.95     28.66 o 
  -5  13  10      124.96      138.32     15.80 o 
  -4  13  10      213.73      193.68     16.63 o 
  -3  13  10      179.68      159.18     15.37 o 
  -2  13  10      217.41      208.65     17.12 o 
  -1  13  10      450.73      442.04     22.00 o 
   0  13  10       40.17       55.35     15.55 o 
   1  13  10      284.57      295.21     19.40 o 
   2  13  10      873.77      923.66     31.42 o 
   3  13  10      137.76      149.97     16.23 o 
   4  13  10      681.91      630.70     32.29 o 
   5  13  10      328.10      342.58     20.81 o 
  -6  14  10      145.44      160.97     22.17 o 
  -5  14  10      327.97      327.24     21.08 o 
  -4  14  10       10.90       16.33     11.70 o 
  -3  14  10      323.81      344.11     21.13 o 
  -2  14  10      675.00      663.83     29.86 o 
  -1  14  10        1.73       -9.02      9.02 o 
   0  14  10      447.09      411.19     22.45 o 
   1  14  10      249.98      288.77     19.76 o 
   2  14  10       41.16       38.78     11.37 o 
   3  14  10       82.68       82.30     22.54 o 
  -3  15  10      278.47      282.43     24.94 o 
  -2  15  10      265.49      261.45     20.10 o 
  -1  15  10      450.96      387.96     24.65 o 
   0  15  10       11.51        3.88     13.05 o 
 -14   1  11      105.06      165.84     20.11 o 
 -13   1  11     1852.68     1850.77     54.54 o 
 -12   1  11     1205.39     1267.95     56.32 o 
 -11   1  11       32.84       21.85     10.94 o 
 -10   1  11       73.47       73.00      9.30 o 
  -9   1  11     4608.49     4375.91     54.67 o 
  -8   1  11     5003.71     5048.20     48.20 o 
  -7   1  11      488.64      470.77     10.92 o 
  -6   1  11     5621.92     5534.02     44.45 o 
  -5   1  11        3.07        7.77      2.89 o 
  -4   1  11     1870.45     1838.29     18.04 o 
  -3   1  11     5053.13     4965.17     38.22 o 
  -2   1  11     2587.47     2649.22     24.12 o 
  -1   1  11     5469.92     5379.49     70.50 o 
   0   1  11    15508.39    15482.28    147.43 o 
   1   1  11     1661.32     1625.83     29.26 o 
   2   1  11      239.02      245.53     11.38 o 
   3   1  11      318.38      324.54     12.80 o 
   4   1  11     1285.70     1195.59     33.96 o 
   5   1  11       84.15       81.66      8.35 o 
   6   1  11     2069.11     2007.86     36.86 o 
   7   1  11      730.19      690.01     30.16 o 
   8   1  11       90.25       94.50     15.05 o 
   9   1  11     1307.41     1380.61     52.50 o 
  10   1  11      451.80      498.46     28.68 o 
  11   1  11       39.60       69.72     14.70 o 
 -14   2  11       23.70       43.44     26.73 o 
 -13   2  11       35.69       32.12     15.05 o 
 -12   2  11        0.08        3.60     18.35 o 
 -11   2  11      109.96      107.51     14.64 o 
 -10   2  11      103.59      102.75     10.50 o 
  -9   2  11      175.97      175.33      9.69 o 
  -8   2  11       57.76       65.05      5.62 o 
  -7   2  11       13.15       10.58      3.82 o 
  -6   2  11       51.43       54.18      4.82 o 
  -5   2  11      350.84      368.60      9.05 o 
  -4   2  11      294.31      290.05      8.04 o 
  -3   2  11      215.26      227.68      7.09 o 
  -2   2  11     1237.93     1264.20     16.55 o 
  -1   2  11      125.28      137.41      6.26 o 
   0   2  11     2040.90     2088.39     28.20 o 
   1   2  11      317.86      286.45     12.22 o 
   2   2  11        8.86        9.62      4.72 o 
   3   2  11      409.12      372.07     13.78 o 
   4   2  11       72.59       70.51      8.29 o 
   5   2  11      201.14      203.43     11.78 o 
   6   2  11        8.82        5.77      5.63 o 
   7   2  11        9.06       -6.33     16.09 o 
   8   2  11       82.34       63.59     13.73 o 
   9   2  11       58.66       65.37     14.18 o 
  10   2  11        2.04        3.43      9.81 o 
  11   2  11       85.62       77.82     16.05 o 
 -14   3  11      549.70      576.92     31.73 o 
 -13   3  11      473.14      460.21     27.95 o 
 -12   3  11     2083.60     2065.81     96.88 o 
 -11   3  11      158.05      164.64     16.66 o 
 -10   3  11     1524.81     1536.30     32.83 o 
  -9   3  11     6783.78     6794.19     64.35 o 
  -8   3  11     1382.55     1437.75     19.93 o 
  -7   3  11     5092.22     5021.75     44.13 o 
  -6   3  11     3369.60     3406.47     32.80 o 
  -5   3  11      182.01      171.74      8.26 o 
  -4   3  11      191.76      190.97      7.33 o 
  -3   3  11     2297.28     2334.01     24.81 o 
  -2   3  11     6884.78     6776.65     53.79 o 
  -1   3  11       50.39       50.72      4.56 o 
   0   3  11     6198.33     6294.32     52.48 o 
   1   3  11     4063.34     4025.52     42.81 o 
   2   3  11      876.53      840.99     20.29 o 
   3   3  11     2729.96     2593.46     40.60 o 
   4   3  11      285.76      271.15     17.52 o 
   5   3  11     1817.31     1759.31     33.29 o 
   6   3  11     2677.99     2610.40     50.70 o 
   7   3  11       44.05       33.68     11.11 o 
   8   3  11      411.27      419.52     24.90 o 
   9   3  11      913.58      982.03     38.80 o 
  10   3  11      738.72      741.44     34.41 o 
  11   3  11        5.35        6.74     10.93 o 
 -14   4  11       65.87       86.04     16.70 o 
 -13   4  11       51.43       55.37     15.67 o 
 -12   4  11       28.21       27.90     21.65 o 
 -11   4  11       12.59       27.67     11.19 o 
 -10   4  11       71.03       65.03      8.13 o 
  -9   4  11        8.81       10.89      5.05 o 
  -8   4  11      523.07      518.77     17.69 o 
  -7   4  11      358.75      330.80     10.12 o 
  -6   4  11       29.63       19.77      4.46 o 
  -5   4  11      595.12      584.88     12.40 o 
  -4   4  11     1770.72     1706.81     21.94 o 
  -3   4  11      174.82      156.59      7.40 o 
  -2   4  11      154.23      175.60      7.42 o 
  -1   4  11      181.22      183.61      6.50 o 
   0   4  11      184.63      170.02      6.70 o 
   1   4  11      350.42      356.51      9.79 o 
   2   4  11      334.71      300.12      9.58 o 
   3   4  11      448.44      421.42     14.87 o 
   4   4  11      620.97      603.34     25.82 o 
   5   4  11     1407.99     1436.28     29.82 o 
   6   4  11      236.21      253.79     15.79 o 
   7   4  11      689.96      681.23     30.84 o 
   8   4  11       18.52        5.85      8.93 o 
   9   4  11        7.78       23.07     10.82 o 
  10   4  11        1.50        4.45      9.85 o 
  11   4  11       35.02       21.89     11.88 o 
 -14   5  11       38.43       41.15     15.02 o 
 -13   5  11     1324.72     1310.37     55.76 o 
 -12   5  11     1500.10     1389.77     45.39 o 
 -11   5  11       39.98       48.84      9.98 o 
 -10   5  11       20.96       21.88      6.34 o 
  -9   5  11     2119.91     2111.10     31.71 o 
  -8   5  11     2560.13     2642.67     35.11 o 
  -7   5  11      465.16      422.86     13.49 o 
  -6   5  11     2068.36     2067.08     25.77 o 
  -5   5  11      319.24      327.89      9.68 o 
  -4   5  11     1103.87     1091.76     17.07 o 
  -3   5  11     7619.02     7423.92     62.12 o 
  -2   5  11       85.41       99.67     13.50 o 
  -1   5  11     3940.44     3976.22     40.42 o 
   0   5  11     5231.63     5220.07     45.89 o 
   1   5  11     1849.29     1783.89     22.98 o 
   2   5  11        2.20       -0.86      3.38 o 
   3   5  11     2285.24     2193.87     26.86 o 
   4   5  11     1945.33     1871.69     34.15 o 
   5   5  11       63.80       63.52      8.40 o 
   6   5  11     1189.42     1218.90     88.57 o 
   7   5  11       70.50       71.40     19.24 o 
   8   5  11       28.84       28.12     10.72 o 
   9   5  11      609.55      682.15     53.06 o 
  10   5  11      365.39      334.44     24.55 o 
 -13   6  11      287.58      263.57     23.61 o 
 -12   6  11       53.37       78.12     12.74 o 
 -11   6  11      300.32      288.71     17.52 o 
 -10   6  11      317.36      327.80     27.10 o 
  -9   6  11      133.34      131.49      9.85 o 
  -8   6  11      633.16      613.33     20.36 o 
  -7   6  11       57.74       43.35      7.44 o 
  -6   6  11       28.57       42.22      5.61 o 
  -5   6  11      151.25      138.14      6.96 o 
  -4   6  11       69.79       76.78      5.72 o 
  -3   6  11      114.29      111.65      6.80 o 
  -2   6  11      163.08      173.35      7.88 o 
  -1   6  11     1144.34     1152.90     25.51 o 
   0   6  11      160.72      170.24      8.19 o 
   1   6  11       10.29        6.82      3.79 o 
   2   6  11      292.22      299.89      9.54 o 
   3   6  11      432.43      446.40     13.31 o 
   4   6  11     1315.51     1321.57     20.47 o 
   5   6  11      980.43      974.19     24.18 o 
   6   6  11      110.61      113.80     20.99 o 
   7   6  11       52.49       62.15     18.39 o 
   8   6  11       21.54       24.10     10.47 o 
   9   6  11        0.88       -8.54      8.54 o 
  10   6  11        0.09        7.82     10.63 o 
 -13   7  11      669.66      686.82     28.98 o 
 -12   7  11      775.91      792.46     28.85 o 
 -11   7  11       76.54       94.85     12.75 o 
 -10   7  11      453.42      452.33     35.66 o 
  -9   7  11     1495.58     1494.84     33.19 o 
  -8   7  11     1780.41     1744.68     35.20 o 
  -7   7  11       33.97       31.64      6.70 o 
  -6   7  11     2010.95     2032.97     33.55 o 
  -5   7  11     1033.15     1034.06     18.52 o 
  -4   7  11     1569.08     1540.32     21.85 o 
  -3   7  11     3748.01     3730.95     40.07 o 
  -2   7  11      475.47      493.56     12.65 o 
  -1   7  11     3136.23     3078.39     36.93 o 
   0   7  11     3598.24     3544.85     40.61 o 
   1   7  11      649.04      664.51     15.10 o 
   2   7  11       42.08       28.74      5.06 o 
   3   7  11      627.49      634.16     14.98 o 
   4   7  11      353.17      342.14     12.97 o 
   5   7  11      219.81      211.90     16.33 o 
   6   7  11      782.37      750.13     31.11 o 
   7   7  11      348.18      290.52     30.53 o 
   8   7  11       32.86       35.83     12.61 o 
   9   7  11      458.07      498.13     28.82 o 
 -12   8  11       59.55       70.94     12.84 o 
 -11   8  11      218.41      220.06     24.59 o 
 -10   8  11       55.97       57.18     15.56 o 
  -9   8  11      120.63      101.36     19.87 o 
  -8   8  11       75.76       64.06     11.27 o 
  -7   8  11      390.49      431.48     20.02 o 
  -6   8  11        0.04       -3.18      5.50 o 
  -5   8  11      760.80      728.78     21.40 o 
  -4   8  11     1027.69      984.47     19.88 o 
  -3   8  11        0.45        1.91      4.32 o 
  -2   8  11      450.83      477.25     16.74 o 
  -1   8  11      480.13      464.63     19.74 o 
   0   8  11      621.58      632.56     16.64 o 
   1   8  11     1410.88     1403.38     25.23 o 
   2   8  11      131.01      132.02     10.00 o 
   3   8  11      189.89      185.95     10.04 o 
   4   8  11       84.33       94.46      8.41 o 
   5   8  11      445.23      487.94     28.17 o 
   6   8  11       44.33       27.53      8.80 o 
   7   8  11        6.01       -5.62      9.33 o 
   8   8  11       21.45        7.94      9.97 o 
   9   8  11       50.67       43.46     17.35 o 
 -12   9  11      753.51      711.10     52.33 o 
 -11   9  11       48.22       44.91     15.33 o 
 -10   9  11     1057.81     1091.53     42.59 o 
  -9   9  11     2134.16     2191.28     60.77 o 
  -8   9  11      129.94      122.53     16.96 o 
  -7   9  11      596.01      549.00     28.34 o 
  -6   9  11      520.01      473.71     21.85 o 
  -5   9  11      150.58      145.41     16.29 o 
  -4   9  11      305.85      295.76     17.24 o 
  -3   9  11     2233.69     2224.88     35.15 o 
  -2   9  11      913.23      935.58     21.44 o 
  -1   9  11        9.33       12.35      6.11 o 
   0   9  11     1483.15     1514.11     46.38 o 
   1   9  11      840.77      921.76     23.35 o 
   2   9  11       29.08       17.69      6.16 o 
   3   9  11     1028.31     1062.46     25.56 o 
   4   9  11      165.05      147.92     10.05 o 
   5   9  11      988.26      996.65     26.10 o 
   6   9  11     1112.44     1181.75     44.52 o 
   7   9  11        1.35       -5.04      7.35 o 
   8   9  11      106.42       94.83     15.91 o 
 -11  10  11        1.83       18.76     13.95 o 
 -10  10  11        7.81        0.27     11.32 o 
  -9  10  11       28.57       33.06     13.75 o 
  -8  10  11      747.66      713.94     33.80 o 
  -7  10  11     1817.90     1759.06     52.51 o 
  -6  10  11       87.90       87.72     15.54 o 
  -5  10  11     1368.98     1460.58     32.66 o 
  -4  10  11      779.22      750.20     29.67 o 
  -3  10  11      322.10      316.89     17.65 o 
  -2  10  11      385.71      338.80     15.48 o 
  -1  10  11      398.40      410.47     18.55 o 
   0  10  11       24.49       15.58      8.12 o 
   1  10  11        2.96        5.11      7.07 o 
   2  10  11        0.91       -5.67     11.79 o 
   3  10  11        6.90       -5.35      7.44 o 
   4  10  11      517.09      525.06     22.72 o 
   5  10  11      750.20      732.46     27.12 o 
   6  10  11       10.28       16.29      8.52 o 
   7  10  11      163.25      173.28     13.66 o 
 -10  11  11      266.29      260.64     24.00 o 
  -9  11  11      266.62      270.94     24.43 o 
  -8  11  11      328.22      310.63     24.42 o 
  -7  11  11        6.40        9.42     11.32 o 
  -6  11  11      269.96      242.49     28.15 o 
  -5  11  11      380.79      350.42     19.72 o 
  -4  11  11      769.95      745.76     27.20 o 
  -3  11  11     1383.91     1369.18     36.28 o 
  -2  11  11        5.18        7.19      8.21 o 
  -1  11  11     1028.61     1039.38     31.39 o 
   0  11  11      853.77      843.40     27.97 o 
   1  11  11      859.70      895.32     28.84 o 
   2  11  11       52.90       32.21      9.87 o 
   3  11  11      638.10      629.14     25.76 o 
   4  11  11      437.31      432.24     21.51 o 
   5  11  11       16.19       14.17     10.17 o 
   6  11  11      434.01      450.95     22.70 o 
   7  11  11       69.35       87.70     17.61 o 
  -9  12  11       35.99       19.48     14.13 o 
  -8  12  11      928.01      860.95     50.90 o 
  -7  12  11      221.38      263.26     23.82 o 
  -6  12  11      651.28      663.21     32.94 o 
  -5  12  11      226.35      271.29     18.82 o 
  -4  12  11        3.73       -5.94      7.71 o 
  -3  12  11      317.58      308.61     19.33 o 
  -2  12  11        6.32        8.81      9.14 o 
  -1  12  11      765.01      792.45     28.60 o 
   0  12  11        9.48       17.76     10.24 o 
   1  12  11      898.43      876.93     29.95 o 
   2  12  11      618.39      646.43     26.42 o 
   3  12  11       31.61       29.93     13.45 o 
   4  12  11      589.99      539.29     24.77 o 
   5  12  11      424.44      424.63     22.37 o 
  -7  13  11       17.42       17.10     12.79 o 
  -6  13  11      215.68      201.24     22.03 o 
  -5  13  11      353.99      336.69     20.80 o 
  -4  13  11      100.79       97.33     14.06 o 
  -3  13  11     1122.85     1256.43     37.40 o 
  -2  13  11       11.77       16.12     10.79 o 
  -1  13  11      162.00      185.09     16.96 o 
   0  13  11      274.47      271.14     25.31 o 
   1  13  11      123.37      153.39     17.09 o 
   2  13  11       40.90       44.10     12.10 o 
   3  13  11      145.64      150.60     17.39 o 
   4  13  11       26.22       36.15     11.33 o 
  -5  14  11      461.56      479.74     31.68 o 
  -4  14  11      144.51      161.05     16.77 o 
  -3  14  11      147.37      163.77     16.57 o 
  -2  14  11      300.45      312.36     20.55 o 
  -1  14  11      513.94      569.05     26.72 o 
   0  14  11      133.44      127.61     15.42 o 
   1  14  11      434.36      491.29     24.59 o 
 -14   0  12       23.11       47.97     20.46 o 
 -13   0  12     2039.73     2123.06     83.61 o 
 -12   0  12     1675.24     1614.94     69.59 o 
 -11   0  12       61.77       81.86     20.02 o 
 -10   0  12      101.56       94.10     19.65 o 
  -9   0  12     1948.42     2030.97     43.48 o 
  -8   0  12     1381.51     1414.23     30.74 o 
  -7   0  12     1006.44      982.79     28.11 o 
  -6   0  12     4167.15     4150.22     58.06 o 
  -5   0  12       12.48        7.63      4.69 o 
  -4   0  12     4865.39     4859.06     63.76 o 
  -3   0  12     7636.90     7678.21     92.40 o 
  -2   0  12       91.95       83.33      9.61 o 
  -1   0  12    12521.22    12319.90    152.94 o 
   0   0  12     5693.31     5563.44    190.52 o 
   1   0  12      349.33      306.89     40.77 o 
   2   0  12        6.86       -6.31      6.49 o 
   3   0  12       37.98       28.06      8.60 o 
   4   0  12      982.40      967.94     33.54 o 
   5   0  12      129.09      127.60     14.48 o 
   6   0  12     3082.66     3079.30     70.47 o 
   7   0  12      600.08      532.75     39.93 o 
   8   0  12      423.34      469.13     39.25 o 
   9   0  12      932.16     1010.32     57.40 o 
  10   0  12        0.32       20.76     15.87 o 
 -14   1  12        0.11       -1.11     11.81 o 
 -13   1  12       27.52       40.00     15.31 o 
 -12   1  12       46.82       47.57     13.99 o 
 -11   1  12       32.40       20.27     14.75 o 
 -10   1  12      238.52      216.98     18.73 o 
  -9   1  12       25.71       33.21      6.00 o 
  -8   1  12        4.24       -1.89      3.92 o 
  -7   1  12        7.92        3.62      4.03 o 
  -6   1  12       16.79        9.46      3.62 o 
  -5   1  12        0.35       -2.37      3.01 o 
  -4   1  12      546.60      532.24     10.47 o 
  -3   1  12      510.20      516.02     11.05 o 
  -2   1  12      797.64      804.60     14.51 o 
  -1   1  12       20.73       33.39      5.78 o 
   0   1  12        1.94       -2.28      4.69 o 
   1   1  12        3.05       -4.15      4.15 o 
   2   1  12      241.52      230.50     11.49 o 
   3   1  12      192.02      187.28     10.76 o 
   4   1  12       48.64       47.03      7.27 o 
   5   1  12        8.24       12.14      6.26 o 
   6   1  12      110.78      105.46     12.30 o 
   7   1  12       43.88       43.40     13.12 o 
   8   1  12       14.41        8.44     10.66 o 
   9   1  12        3.70        1.02      9.57 o 
  10   1  12       28.81       28.24     11.92 o 
 -14   2  12       64.49       59.72     30.10 o 
 -13   2  12      973.18     1040.70     40.87 o 
 -12   2  12     1987.07     1966.50     55.17 o 
 -11   2  12        3.58       -1.48     17.50 o 
 -10   2  12     1198.06     1284.67     32.81 o 
  -9   2  12     4447.38     4546.60     48.81 o 
  -8   2  12      186.44      203.42      8.86 o 
  -7   2  12     3413.05     3409.71     34.00 o 
  -6   2  12     1599.46     1605.21     22.27 o 
  -5   2  12      626.28      599.64     12.89 o 
  -4   2  12      923.64      950.13     15.92 o 
  -3   2  12     5017.91     4936.13     43.25 o 
  -2   2  12     6635.17     6737.08     60.68 o 
  -1   2  12     2141.64     2107.34     40.09 o 
   0   2  12     5414.68     5162.29     71.61 o 
   1   2  12       43.44       35.62      6.37 o 
   2   2  12      717.50      687.40     26.18 o 
   3   2  12     1634.40     1564.36     30.44 o 
   4   2  12       79.50       68.50      8.27 o 
   5   2  12     1764.78     1822.00     34.93 o 
   6   2  12     2449.95     2441.17     49.59 o 
   7   2  12      173.35      160.54     18.10 o 
   8   2  12      397.99      451.48     27.46 o 
   9   2  12      552.08      561.80     29.90 o 
  10   2  12      222.62      204.77     39.27 o 
 -14   3  12       59.89       60.88     16.16 o 
 -13   3  12       15.45        3.97     18.46 o 
 -12   3  12      144.87      167.69     19.01 o 
 -11   3  12       96.80      114.93     30.37 o 
 -10   3  12      107.50       94.22     11.04 o 
  -9   3  12       85.58       70.39      8.45 o 
  -8   3  12       94.24       90.22      6.73 o 
  -7   3  12      808.82      788.73     15.74 o 
  -6   3  12       66.68       60.17      5.79 o 
  -5   3  12       21.90       21.90      4.34 o 
  -4   3  12      620.42      636.85     13.06 o 
  -3   3  12      201.61      193.97      7.78 o 
  -2   3  12      621.86      627.36     13.81 o 
  -1   3  12       60.72       47.38      5.28 o 
   0   3  12       97.59       98.03      7.55 o 
   1   3  12      161.08      174.07      9.24 o 
   2   3  12       66.71       63.10      7.46 o 
   3   3  12      102.36       87.52      8.75 o 
   4   3  12      382.88      367.03     21.29 o 
   5   3  12      100.38      102.04     10.10 o 
   6   3  12      119.08      108.94     14.00 o 
   7   3  12       11.80       20.04     11.20 o 
   8   3  12        0.19       -7.95      8.56 o 
   9   3  12       61.57       58.97     14.08 o 
  10   3  12        4.84       17.47     17.61 o 
 -13   4  12     1187.86     1232.00     69.01 o 
 -12   4  12     2036.45     2047.99     57.04 o 
 -11   4  12        1.45        5.70      9.65 o 
 -10   4  12     1014.55     1011.70     36.02 o 
  -9   4  12     1390.26     1438.45     23.43 o 
  -8   4  12      280.59      246.14     10.26 o 
  -7   4  12     3305.20     3265.55     36.09 o 
  -6   4  12     1829.74     1842.09     24.63 o 
  -5   4  12      531.95      508.72     12.12 o 
  -4   4  12      495.99      486.52     12.85 o 
  -3   4  12     5115.34     5124.79     47.28 o 
  -2   4  12     4818.51     4704.42     46.49 o 
  -1   4  12     1600.81     1554.56     23.29 o 
   0   4  12     3724.89     3716.58     41.46 o 
   1   4  12      347.27      322.39     11.93 o 
   2   4  12     1559.83     1456.56     25.89 o 
   3   4  12     1317.84     1297.65     27.59 o 
   4   4  12        3.14        6.93      5.79 o 
   5   4  12     1294.26     1319.66     29.39 o 
   6   4  12     2179.58     2173.02     56.91 o 
   7   4  12       67.07       53.04     12.97 o 
   8   4  12      194.61      186.67     18.92 o 
   9   4  12      212.09      197.21     20.09 o 
  10   4  12      188.50      181.89     20.56 o 
 -13   5  12       78.57      110.60     22.76 o 
 -12   5  12      357.32      354.87     44.06 o 
 -11   5  12       92.38       79.75     14.35 o 
 -10   5  12      116.32      108.84     12.07 o 
  -9   5  12      167.96      167.51     12.49 o 
  -8   5  12       77.32       93.23      9.06 o 
  -7   5  12      464.49      474.72     13.31 o 
  -6   5  12        1.79       -3.02      3.90 o 
  -5   5  12      779.73      776.41     15.10 o 
  -4   5  12      727.28      734.75     15.43 o 
  -3   5  12      203.56      205.64      8.78 o 
  -2   5  12        3.96        5.83      4.09 o 
  -1   5  12       18.11       20.77      4.92 o 
   0   5  12       24.96       12.06      4.77 o 
   1   5  12      241.20      216.02      8.56 o 
   2   5  12      151.37      134.08      8.67 o 
   3   5  12        5.82        1.72      4.82 o 
   4   5  12     1382.72     1424.26     26.72 o 
   5   5  12       23.96       26.37      7.21 o 
   6   5  12      355.16      329.03     40.39 o 
   7   5  12       16.52        2.21      8.98 o 
   8   5  12        1.55       -5.94     10.71 o 
   9   5  12       36.67       42.36     13.02 o 
 -13   6  12     1412.16     1430.50     49.08 o 
 -12   6  12      798.37      855.37     73.12 o 
 -11   6  12       11.19       -0.18     11.06 o 
 -10   6  12       12.46       15.54     11.19 o 
  -9   6  12      739.36      835.83     28.50 o 
  -8   6  12     1537.57     1569.64     33.49 o 
  -7   6  12      614.07      569.80     19.66 o 
  -6   6  12     2853.94     2787.67     34.38 o 
  -5   6  12      108.21      105.95      7.43 o 
  -4   6  12     4093.24     4147.75     44.07 o 
  -3   6  12     4089.16     4136.74     43.62 o 
  -2   6  12       80.52       75.79      6.61 o 
  -1   6  12     3395.12     3390.35     43.50 o 
   0   6  12     3136.53     3101.17     37.53 o 
   1   6  12       27.29       16.08      4.85 o 
   2   6  12        7.96       -0.98      3.77 o 
   3   6  12      613.03      641.37     20.25 o 
   4   6  12      548.92      516.10     15.79 o 
   5   6  12      201.83      211.55     14.62 o 
   6   6  12     1170.56     1114.80     39.38 o 
   7   6  12      306.57      295.65     22.60 o 
   8   6  12      161.64      146.33     17.71 o 
   9   6  12      348.06      381.99     26.25 o 
 -12   7  12        9.36       -2.53     12.19 o 
 -11   7  12      176.77      194.43     21.05 o 
 -10   7  12       12.48       10.20     11.64 o 
  -9   7  12        7.28        4.33     10.21 o 
  -8   7  12      392.96      380.87     17.05 o 
  -7   7  12      409.15      400.12     24.31 o 
  -6   7  12      365.08      355.35     14.69 o 
  -5   7  12      323.06      323.73     11.10 o 
  -4   7  12        0.28       -0.80      5.03 o 
  -3   7  12      273.25      274.31     10.11 o 
  -2   7  12       46.20       46.33      5.64 o 
  -1   7  12      359.30      364.79     11.94 o 
   0   7  12      137.40      139.42      8.12 o 
   1   7  12     1780.66     1801.94     29.51 o 
   2   7  12      784.41      821.03     19.19 o 
   3   7  12      152.03      162.69     10.31 o 
   4   7  12      170.22      195.30     14.23 o 
   5   7  12      169.03      177.20     17.35 o 
   6   7  12        0.05      -11.82     12.01 o 
   7   7  12        0.74       -2.67      8.96 o 
   8   7  12        7.88        2.75     14.79 o 
   9   7  12       25.72        8.40     11.71 o 
 -12   8  12      570.71      623.65     35.31 o 
 -11   8  12       65.60       87.55     17.31 o 
 -10   8  12      780.29      775.05     36.38 o 
  -9   8  12     1548.29     1553.82     53.15 o 
  -8   8  12       82.06       70.07     12.29 o 
  -7   8  12     1280.11     1228.68     34.31 o 
  -6   8  12     1362.78     1394.44     35.87 o 
  -5   8  12        3.67        6.15      6.43 o 
  -4   8  12     1133.78     1125.77     21.97 o 
  -3   8  12     1689.93     1713.09     27.56 o 
  -2   8  12      336.51      327.02     11.91 o 
  -1   8  12       86.86       76.30      7.90 o 
   0   8  12     1224.44     1212.34     23.90 o 
   1   8  12      345.33      342.44     13.05 o 
   2   8  12      285.21      287.93     13.78 o 
   3   8  12      828.41      858.71     22.72 o 
   4   8  12        0.27        4.80      5.55 o 
   5   8  12     1325.89     1265.11     41.91 o 
   6   8  12      691.01      650.04     30.85 o 
   7   8  12       86.56       91.47     19.91 o 
   8   8  12       18.51        8.57     10.90 o 
 -11   9  12       37.68       22.93     14.11 o 
 -10   9  12        3.58        8.47     17.20 o 
  -9   9  12       11.41       15.11     13.20 o 
  -8   9  12      636.06      635.33     60.60 o 
  -7   9  12     1611.51     1540.02     48.49 o 
  -6   9  12       90.53       78.88     21.24 o 
  -5   9  12     1020.71     1024.49     37.70 o 
  -4   9  12      259.15      269.28     14.29 o 
  -3   9  12        5.61        3.82      7.86 o 
  -2   9  12      636.53      638.57     27.65 o 
  -1   9  12       57.31       55.54      8.40 o 
   0   9  12      413.61      442.25     16.95 o 
   1   9  12      140.99      147.05     11.13 o 
   2   9  12        0.53       -2.58      6.06 o 
   3   9  12        1.04       -3.25      6.34 o 
   4   9  12      106.61      113.18     13.25 o 
   5   9  12      418.70      477.67     19.00 o 
   6   9  12       11.02       35.62     12.13 o 
   7   9  12      176.36      150.72     18.64 o 
 -10  10  12      714.73      744.27     37.06 o 
  -9  10  12      225.12      225.06     22.50 o 
  -8  10  12       12.75        3.56     12.02 o 
  -7  10  12      125.95      130.30     18.10 o 
  -6  10  12      399.79      393.38     26.10 o 
  -5  10  12       52.35       40.76     13.31 o 
  -4  10  12     1149.48     1130.62     45.65 o 
  -3  10  12     1529.52     1548.43     38.36 o 
  -2  10  12      127.54      132.92     11.27 o 
  -1  10  12       20.30        7.96      8.56 o 
   0  10  12     1020.17      972.55     34.53 o 
   1  10  12      613.82      587.80     23.62 o 
   2  10  12      245.67      219.04     15.79 o 
   3  10  12     1053.29     1066.30     41.17 o 
   4  10  12       28.99       38.89     11.07 o 
   5  10  12      673.09      726.64     27.41 o 
   6  10  12      173.02      177.74     19.94 o 
  -9  11  12       11.20       33.04     17.35 o 
  -8  11  12      872.55      860.37     39.17 o 
  -7  11  12      251.46      258.06     22.93 o 
  -6  11  12      309.83      258.40     22.83 o 
  -5  11  12      201.29      139.82     29.93 o 
  -4  11  12      136.93      129.62     14.64 o 
  -3  11  12      274.87      299.23     18.35 o 
  -2  11  12      171.67      177.66     19.60 o 
  -1  11  12      575.52      618.32     24.81 o 
   0  11  12      154.10      158.68     14.54 o 
   1  11  12      741.78      758.68     28.01 o 
   2  11  12      103.63       91.28     12.74 o 
   3  11  12       57.54       46.52     11.41 o 
   4  11  12      356.38      366.11     24.94 o 
   5  11  12      148.43      145.80     15.18 o 
  -8  12  12      116.73      101.44     26.25 o 
  -7  12  12       13.51       14.33     19.02 o 
  -6  12  12      478.06      535.89     31.04 o 
  -5  12  12        4.58        6.21     10.27 o 
  -4  12  12      926.05      950.54     32.44 o 
  -3  12  12     1033.33     1109.35     43.14 o 
  -2  12  12       72.33       56.87     12.32 o 
  -1  12  12      378.21      377.46     21.54 o 
   0  12  12      265.81      320.62     20.10 o 
   1  12  12      249.65      257.56     18.47 o 
   2  12  12       23.24       29.56     10.72 o 
   3  12  12      335.15      374.06     36.92 o 
   4  12  12       60.40       59.38     12.11 o 
  -5  13  12       19.76        8.45     10.56 o 
  -4  13  12        4.55       -4.13      8.98 o 
  -3  13  12       66.61       65.58     12.47 o 
  -2  13  12      474.39      489.02     35.36 o 
  -1  13  12      700.59      777.02     29.91 o 
   0  13  12      271.32      282.10     19.91 o 
   1  13  12      839.67      917.71     32.74 o 
   2  13  12      216.09      223.79     20.64 o 
 -13   1  13     1525.28     1574.04     51.11 o 
 -12   1  13     1783.72     1892.47     54.85 o 
 -11   1  13       34.47       26.79     11.99 o 
 -10   1  13      509.22      536.83     22.69 o 
  -9   1  13      809.52      829.40     22.82 o 
  -8   1  13        8.63       15.35      6.47 o 
  -7   1  13     2170.30     2183.69     32.49 o 
  -6   1  13     2283.37     2287.04     30.80 o 
  -5   1  13      331.90      313.83     10.19 o 
  -4   1  13     8332.69     8247.30     75.36 o 
  -3   1  13     4497.92     4513.13     50.94 o 
  -2   1  13      134.96      122.40      7.45 o 
  -1   1  13     1643.49     1678.34     36.98 o 
   0   1  13     1317.72     1252.69     23.79 o 
   1   1  13      163.37      156.33     10.28 o 
   2   1  13      706.34      684.97     27.29 o 
   3   1  13     1068.42     1080.25     38.96 o 
   4   1  13      499.12      477.01     17.48 o 
   5   1  13     1170.09     1256.93     41.76 o 
   6   1  13     2757.10     2871.23    128.19 o 
   7   1  13        2.15       -2.84      8.86 o 
   8   1  13      343.89      351.37     25.17 o 
   9   1  13      108.69      118.71     17.97 o 
 -13   2  13       52.70       49.29     22.61 o 
 -12   2  13        0.21       32.28     13.05 o 
 -11   2  13       27.72       42.74     12.62 o 
 -10   2  13      152.59      160.94     13.58 o 
  -9   2  13      100.33      118.36     10.46 o 
  -8   2  13       96.22       98.74      9.89 o 
  -7   2  13      293.63      318.48     12.53 o 
  -6   2  13     1161.55     1152.90     19.15 o 
  -5   2  13      124.02      120.23      7.16 o 
  -4   2  13     1968.42     1986.75     25.41 o 
  -3   2  13      537.96      545.97     17.03 o 
  -2   2  13        1.96       -3.64      3.64 o 
  -1   2  13      343.33      367.90     13.02 o 
   0   2  13      440.69      413.48     13.56 o 
   1   2  13       29.44       31.75      6.41 o 
   2   2  13      308.73      298.94     13.48 o 
   3   2  13       33.24       33.92      7.08 o 
   4   2  13       12.37       19.89      6.75 o 
   5   2  13       17.60       21.37     11.01 o 
   6   2  13        1.39       -0.08      9.85 o 
   7   2  13       11.94       21.73     10.97 o 
   8   2  13        2.90       -6.08      8.21 o 
   9   2  13       65.42       73.03     23.65 o 
 -13   3  13      998.75     1051.72     42.07 o 
 -12   3  13     1299.02     1436.94     47.31 o 
 -11   3  13       92.84      102.07     16.20 o 
 -10   3  13     1786.00     1796.73     47.41 o 
  -9   3  13      865.68      899.74     33.91 o 
  -8   3  13      347.56      337.86     13.12 o 
  -7   3  13     4213.66     4158.35     45.55 o 
  -6   3  13     2323.27     2313.06     28.96 o 
  -5   3  13        7.15       -3.75      3.75 o 
  -4   3  13      820.64      860.23     17.47 o 
  -3   3  13     2737.05     2778.87     31.28 o 
  -2   3  13     1702.45     1689.43     34.83 o 
  -1   3  13     1636.41     1635.69     30.63 o 
   0   3  13     2217.94     2165.03     33.28 o 
   1   3  13      414.69      436.56     14.17 o 
   2   3  13     2009.27     1950.84     38.61 o 
   3   3  13     1124.87     1073.74     25.78 o 
   4   3  13      102.98      123.34     10.55 o 
   5   3  13     2494.29     2632.40     64.21 o 
   6   3  13     1526.52     1586.06     48.91 o 
   7   3  13        7.25       -3.76      9.01 o 
   8   3  13       51.93       72.21     24.13 o 
   9   3  13      135.14      142.14     28.14 o 
 -13   4  13        9.60       14.58     13.06 o 
 -12   4  13      711.99      733.71     54.74 o 
 -11   4  13        6.38       23.78     19.76 o 
 -10   4  13      236.20      284.81     31.97 o 
  -9   4  13       15.63       22.55     10.67 o 
  -8   4  13       13.81        9.62      5.67 o 
  -7   4  13     1300.33     1362.21     22.92 o 
  -6   4  13        9.40        4.11      4.90 o 
  -5   4  13      659.07      649.61     14.30 o 
  -4   4  13       84.82       81.93      6.44 o 
  -3   4  13       52.42       57.75      5.74 o 
  -2   4  13        6.34        5.53      6.04 o 
  -1   4  13        1.41        1.51      5.08 o 
   0   4  13       17.50        7.21      5.06 o 
   1   4  13      688.06      659.25     17.47 o 
   2   4  13       34.09       37.63      6.57 o 
   3   4  13      581.27      573.70     16.96 o 
   4   4  13      106.98       98.73     11.78 o 
   5   4  13       16.48       23.74     10.82 o 
   6   4  13       10.96        7.67     10.21 o 
   7   4  13       43.49       46.45     12.71 o 
   8   4  13      113.43       98.46     15.89 o 
   9   4  13       60.17       69.49     15.18 o 
 -12   5  13      637.09      726.72     51.43 o 
 -11   5  13       90.04       86.61     23.73 o 
 -10   5  13      280.82      268.81     30.86 o 
  -9   5  13      300.15      334.17     22.92 o 
  -8   5  13       75.49       86.59     20.58 o 
  -7   5  13     1696.93     1723.58     26.34 o 
  -6   5  13     2330.05     2331.60     31.04 o 
  -5   5  13      450.49      417.25     15.55 o 
  -4   5  13     2097.26     2132.55     27.15 o 
  -3   5  13     2875.95     2840.49     34.38 o 
  -2   5  13      233.24      226.38      9.30 o 
  -1   5  13     3866.47     3811.21     43.67 o 
   0   5  13     1803.33     1758.23     33.67 o 
   1   5  13      145.87      159.64      9.65 o 
   2   5  13      377.85      377.55     13.74 o 
   3   5  13      696.43      696.65     18.61 o 
   4   5  13      247.78      232.91     13.17 o 
   5   5  13      665.04      666.46     72.45 o 
   6   5  13     1073.14     1028.81     38.88 o 
   7   5  13        0.17       -3.67      8.56 o 
   8   5  13      257.54      276.18     22.67 o 
   9   5  13       90.11       85.31     16.71 o 
 -12   6  13      319.77      341.14     37.16 o 
 -11   6  13        3.04       -2.00     17.57 o 
 -10   6  13        1.52      -10.82     10.82 o 
  -9   6  13        0.20       -3.22      9.42 o 
  -8   6  13      505.75      522.25     25.62 o 
  -7   6  13      327.25      351.38     14.58 o 
  -6   6  13      562.21      580.23     16.06 o 
  -5   6  13      256.41      246.51     10.86 o 
  -4   6  13       20.12       29.12      5.91 o 
  -3   6  13       12.55       19.31      7.84 o 
  -2   6  13        1.59       -5.21      6.13 o 
  -1   6  13      526.54      553.47     15.90 o 
   0   6  13      102.21       91.67      7.49 o 
   1   6  13     2299.07     2268.97     39.71 o 
   2   6  13      170.04      165.14     11.49 o 
   3   6  13       41.06       36.89      6.85 o 
   4   6  13        6.48        8.91      6.55 o 
   5   6  13        2.15       -1.32      8.62 o 
   6   6  13       79.18       77.48     14.17 o 
   7   6  13        0.87        0.89     10.82 o 
   8   6  13        0.93       -6.48      9.64 o 
 -11   7  13       23.52       30.29     13.56 o 
 -10   7  13      289.14      307.06     26.55 o 
  -9   7  13      920.15     1005.84     39.69 o 
  -8   7  13        0.32        1.72      9.58 o 
  -7   7  13     2112.33     2134.49     47.56 o 
  -6   7  13     1358.82     1367.77     27.61 o 
  -5   7  13      389.33      378.66     13.19 o 
  -4   7  13     2889.46     2901.77     38.08 o 
  -3   7  13     1359.24     1355.91     24.86 o 
  -2   7  13       16.36        7.78      5.03 o 
  -1   7  13      291.55      274.95     12.07 o 
   0   7  13      711.71      756.81     19.08 o 
   1   7  13        1.82        4.40      5.24 o 
   2   7  13      490.17      473.66     20.31 o 
   3   7  13      763.97      778.86     47.14 o 
   4   7  13      163.15      176.36     23.18 o 
   5   7  13      733.33      774.33     33.59 o 
   6   7  13      751.47      743.17     33.28 o 
   7   7  13       49.20        6.09      9.99 o 
   8   7  13      125.72       98.46     16.97 o 
 -11   8  13      158.01      155.91     20.80 o 
 -10   8  13       42.69       26.20     13.32 o 
  -9   8  13       15.32       24.77     12.94 o 
  -8   8  13      922.46      929.62     38.43 o 
  -7   8  13      582.94      578.46     29.76 o 
  -6   8  13      522.69      526.27     23.03 o 
  -5   8  13      159.98      174.70     12.78 o 
  -4   8  13      365.37      347.57     14.03 o 
  -3   8  13      294.10      293.56     13.01 o 
  -2   8  13      447.53      448.47     15.28 o 
  -1   8  13       41.95       40.63      6.80 o 
   0   8  13       10.18       10.50      5.89 o 
   1   8  13      534.41      572.24     17.05 o 
   2   8  13      258.87      296.32     14.60 o 
   3   8  13       13.40       -1.78     13.35 o 
   4   8  13       88.29       92.02     22.91 o 
   5   8  13      191.77      171.93     18.27 o 
   6   8  13        1.72        0.61     17.39 o 
   7   8  13      127.55      131.97     17.94 o 
 -10   9  13      626.94      625.06     33.64 o 
  -9   9  13      318.26      267.07     23.43 o 
  -8   9  13       70.31       74.02     15.77 o 
  -7   9  13     1009.97     1057.24     41.36 o 
  -6   9  13      961.06      948.58     37.92 o 
  -5   9  13       85.00       70.54     14.54 o 
  -4   9  13      617.30      622.64     31.70 o 
  -3   9  13      962.35      964.73     30.87 o 
  -2   9  13      569.84      590.42     20.12 o 
  -1   9  13        1.99       -2.29      6.27 o 
   0   9  13      640.65      627.44     20.54 o 
   1   9  13       10.04        3.94     10.08 o 
   2   9  13     1780.14     1855.24     41.96 o 
   3   9  13      400.33      415.25     20.94 o 
   4   9  13      292.44      284.46     33.45 o 
   5   9  13      660.15      737.67     49.58 o 
   6   9  13      345.37      342.03     24.22 o 
  -9  10  13       19.61       17.56     14.87 o 
  -8  10  13      358.16      360.22     26.33 o 
  -7  10  13      557.50      589.74     31.94 o 
  -6  10  13       95.66       81.73     16.27 o 
  -5  10  13      526.85      526.68     29.74 o 
  -4  10  13      158.30      151.16     14.58 o 
  -3  10  13        2.09       -6.78      6.78 o 
  -2  10  13      214.18      204.33     13.37 o 
  -1  10  13      101.23      102.41     12.92 o 
   0  10  13      795.60      789.67     28.02 o 
   1  10  13      318.65      285.55     18.15 o 
   2  10  13        3.52       11.75      9.05 o 
   3  10  13       31.15       19.92     10.12 o 
   4  10  13       57.28       58.87     15.23 o 
   5  10  13      137.76      146.09     27.59 o 
  -8  11  13        0.30       -6.36     11.22 o 
  -7  11  13       91.80      114.48     20.02 o 
  -6  11  13      459.28      467.12     39.81 o 
  -5  11  13        8.44        8.26     12.49 o 
  -4  11  13     1072.86     1103.65     34.57 o 
  -3  11  13      950.41     1014.04     41.53 o 
  -2  11  13        0.21        0.47      8.60 o 
  -1  11  13      424.80      445.25     26.43 o 
   0  11  13      586.27      641.97     26.47 o 
   1  11  13       28.25       22.89      9.97 o 
   2  11  13      379.84      343.80     25.22 o 
   3  11  13      311.12      310.48     19.47 o 
   4  11  13       13.93        7.26      9.87 o 
  -6  12  13      205.21      205.63     22.72 o 
  -5  12  13       26.92       24.94     13.66 o 
  -4  12  13        0.22        9.70      9.80 o 
  -3  12  13        0.31       -5.66      9.17 o 
  -2  12  13      902.73      924.92     31.83 o 
  -1  12  13      488.33      542.77     25.70 o 
   0  12  13      272.35      268.17     19.36 o 
   1  12  13      625.35      716.38     28.65 o 
   2  12  13       47.56       31.61     11.62 o 
 -13   0  14     1359.44     1422.51     69.47 o 
 -12   0  14      717.39      893.16     53.52 o 
 -11   0  14      397.64      445.43     38.21 o 
 -10   0  14      529.19      532.63     43.41 o 
  -9   0  14       46.30       36.78     11.29 o 
  -8   0  14      147.56      126.44     21.80 o 
  -7   0  14     3290.23     3217.81    100.71 o 
  -6   0  14     1078.87     1007.56     37.10 o 
  -5   0  14     1247.24     1238.44     40.99 o 
  -4   0  14     5702.12     5774.93     90.57 o 
  -3   0  14     2127.55     2048.64     37.67 o 
  -2   0  14        2.32        0.09      8.94 o 
  -1   0  14     1132.93     1157.94     37.20 o 
   0   0  14      683.11      656.80     27.53 o 
   1   0  14      390.01      402.44     21.98 o 
   2   0  14     1251.09     1337.44     57.00 o 
   3   0  14     2445.99     2383.36     83.27 o 
   4   0  14      185.87      190.08     26.63 o 
   5   0  14      879.67      978.32     53.98 o 
   6   0  14      626.15      675.47     46.02 o 
   7   0  14      250.75      279.25     33.38 o 
   8   0  14      285.39      266.95     33.23 o 
 -13   1  14       79.56       67.69     27.81 o 
 -12   1  14       55.72       88.38     16.59 o 
 -11   1  14       11.37       13.70     11.57 o 
 -10   1  14      188.68      202.07     13.22 o 
  -9   1  14        0.30        3.21      7.01 o 
  -8   1  14      323.08      313.03     22.94 o 
  -7   1  14      305.90      338.12     21.96 o 
  -6   1  14      783.27      793.82     24.92 o 
  -5   1  14        5.99        4.78      5.65 o 
  -4   1  14      747.40      750.94     16.78 o 
  -3   1  14       84.42       77.42      6.96 o 
  -2   1  14       46.25       34.84      5.83 o 
  -1   1  14      319.90      334.07     11.86 o 
   0   1  14       35.16       28.75      5.94 o 
   1   1  14      134.60      130.43     10.30 o 
   2   1  14      166.47      154.17     11.22 o 
   3   1  14      154.37      138.05     16.02 o 
   4   1  14       20.56       14.35     10.54 o 
   5   1  14        0.13       -8.99      8.99 o 
   6   1  14       47.11       43.53     12.84 o 
   7   1  14        0.01        1.62      9.32 o 
   8   1  14       73.84       53.36     13.86 o 
 -12   2  14      713.21      800.50     35.94 o 
 -11   2  14      458.85      475.02     35.87 o 
 -10   2  14     1118.05     1175.11     40.31 o 
  -9   2  14      171.29      152.56     14.00 o 
  -8   2  14      213.35      189.75     14.73 o 
  -7   2  14     4688.15     4756.45    110.84 o 
  -6   2  14     2813.71     2829.46     57.27 o 
  -5   2  14      103.60       88.82      8.02 o 
  -4   2  14     1827.95     1865.04     29.38 o 
  -3   2  14      612.55      605.13     14.95 o 
  -2   2  14        5.31       -0.66      4.63 o 
  -1   2  14      889.92      869.62     20.18 o 
   0   2  14     1039.54      992.98     26.77 o 
   1   2  14      906.85      952.66     21.71 o 
   2   2  14     2777.98     2814.64     46.22 o 
   3   2  14      596.08      576.34     22.49 o 
   4   2  14       12.00       10.83     10.11 o 
   5   2  14     1695.98     1780.68     52.00 o 
   6   2  14      877.43      906.75     52.79 o 
   7   2  14        0.09       -7.74      8.56 o 
   8   2  14       61.58       39.82     13.49 o 
 -12   3  14      104.21      119.01     27.66 o 
 -11   3  14        2.34       -9.93     14.83 o 
 -10   3  14       12.99        6.89     22.32 o 
  -9   3  14        4.85        8.91      8.05 o 
  -8   3  14       25.49       35.09     11.65 o 
  -7   3  14      193.54      198.31     12.72 o 
  -6   3  14      874.54      911.98     18.79 o 
  -5   3  14      113.47      104.19      7.80 o 
  -4   3  14      354.08      327.75     13.54 o 
  -3   3  14      525.41      527.81     16.28 o 
  -2   3  14        1.14       -3.85      4.63 o 
  -1   3  14      363.39      365.19     18.05 o 
   0   3  14      527.23      568.37     16.78 o 
   1   3  14      338.86      385.12     17.05 o 
   2   3  14       70.77       73.88      8.37 o 
   3   3  14       20.93       27.40      9.17 o 
   4   3  14        3.65       -5.84     10.82 o 
   5   3  14       77.14       81.63     15.12 o 
   6   3  14        0.26       -1.49      9.22 o 
   7   3  14       59.65       35.33     12.44 o 
   8   3  14        3.74       -3.80      8.70 o 
 -12   4  14      253.41      308.32     35.90 o 
 -11   4  14      455.85      485.98     41.10 o 
 -10   4  14     1033.52     1069.02     56.44 o 
  -9   4  14      140.08      146.23     29.26 o 
  -8   4  14      188.61      168.65     15.88 o 
  -7   4  14     2188.06     2263.84     40.23 o 
  -6   4  14     2406.51     2421.83     32.55 o 
  -5   4  14       88.80       88.37      7.53 o 
  -4   4  14     1772.97     1768.20     26.68 o 
  -3   4  14      900.98      856.14     23.53 o 
  -2   4  14       16.34        7.45      6.05 o 
  -1   4  14     2457.36     2486.12     42.78 o 
   0   4  14      779.55      744.76     21.94 o 
   1   4  14     1225.10     1307.40     26.03 o 
   2   4  14     1500.82     1523.46     32.50 o 
   3   4  14      786.61      759.27     22.74 o 
   4   4  14       38.86       27.99     11.66 o 
   5   4  14      698.21      701.40     42.13 o 
   6   4  14      368.98      372.97     24.85 o 
   7   4  14        1.05       14.88     10.37 o 
   8   4  14      115.09       87.83     16.17 o 
 -12   5  14      513.19      553.01     47.04 o 
 -11   5  14        3.56      -15.42     15.42 o 
 -10   5  14       72.14       95.43     24.39 o 
  -9   5  14        5.67       -2.27      9.88 o 
  -8   5  14      382.98      380.23     16.65 o 
  -7   5  14      345.87      377.53     16.57 o 
  -6   5  14        1.85        3.70      5.47 o 
  -5   5  14      107.94      100.24      7.81 o 
  -4   5  14        0.28       -0.39      4.40 o 
  -3   5  14       12.82        8.27      5.12 o 
  -2   5  14      594.32      620.59     23.15 o 
  -1   5  14      278.23      280.80     21.12 o 
   0   5  14      889.28      920.58     24.65 o 
   1   5  14      492.14      475.43     18.01 o 
   2   5  14      734.64      784.61     22.61 o 
   3   5  14      184.81      191.38     12.80 o 
   4   5  14       39.62       40.77      9.59 o 
   5   5  14       10.84        4.08      8.29 o 
   6   5  14        0.74        7.32     12.23 o 
   7   5  14       82.01       75.32     15.01 o 
 -11   6  14      190.26      220.56     31.96 o 
 -10   6  14      392.00      321.14     24.57 o 
  -9   6  14      118.58      114.47     16.82 o 
  -8   6  14      151.61      160.30     18.35 o 
  -7   6  14     1696.01     1711.79     44.10 o 
  -6   6  14      791.59      792.72     20.98 o 
  -5   6  14      708.13      756.86     18.57 o 
  -4   6  14     2381.91     2358.70     34.17 o 
  -3   6  14      840.12      847.53     23.48 o 
  -2   6  14       32.66       40.65      6.41 o 
  -1   6  14     1056.63     1033.18     26.07 o 
   0   6  14      938.03      971.94     26.67 o 
   1   6  14       56.91       47.16      9.63 o 
   2   6  14      992.81     1036.38     38.48 o 
   3   6  14      507.45      518.24     21.92 o 
   4   6  14      166.44      147.38     13.84 o 
   5   6  14      415.96      408.80     25.16 o 
   6   6  14      312.18      305.76     35.09 o 
   7   6  14       87.81      114.36     17.58 o 
 -11   7  14      281.89      291.79     36.57 o 
 -10   7  14      138.45      130.33     18.82 o 
  -9   7  14      109.23       80.04     16.04 o 
  -8   7  14      351.44      333.30     24.55 o 
  -7   7  14        3.81      -10.93     15.50 o 
  -6   7  14      827.71      864.34     51.75 o 
  -5   7  14        2.00        3.43      6.93 o 
  -4   7  14      766.46      813.45     20.99 o 
  -3   7  14      193.73      178.18     12.49 o 
  -2   7  14      570.57      579.52     17.36 o 
  -1   7  14      626.13      645.99     18.28 o 
   0   7  14        4.37       27.84     10.85 o 
   1   7  14      600.03      619.43     29.65 o 
   2   7  14      143.39      130.14     28.25 o 
   3   7  14        5.57       17.72     16.16 o 
   4   7  14        0.58      -12.60     12.60 o 
   5   7  14        2.93       -3.50      9.21 o 
   6   7  14      113.70      108.74     17.05 o 
 -10   8  14      513.89      514.87     31.39 o 
  -9   8  14      595.00      662.19     34.60 o 
  -8   8  14      367.57      296.24     25.00 o 
  -7   8  14     2472.06     2426.58     64.06 o 
  -6   8  14      613.85      635.37     31.49 o 
  -5   8  14      228.77      215.79     20.83 o 
  -4   8  14      316.65      319.23     23.92 o 
  -3   8  14      180.21      147.39     11.71 o 
  -2   8  14       92.48       95.85      9.14 o 
  -1   8  14      145.74      135.35     11.32 o 
   0   8  14      252.98      274.70     16.56 o 
   1   8  14      352.01      320.86     22.54 o 
   2   8  14     1716.98     1763.22     76.22 o 
   3   8  14      313.09      385.36     37.24 o 
   4   8  14       11.36       -4.08     13.72 o 
   5   8  14      486.38      561.38     45.11 o 
   6   8  14      659.27      677.02     47.16 o 
  -9   9  14       94.73      120.30     34.92 o 
  -8   9  14      186.28      185.22     21.05 o 
  -7   9  14      118.24      144.62     19.25 o 
  -6   9  14      176.92      173.87     19.41 o 
  -5   9  14      325.98      313.43     23.72 o 
  -4   9  14       83.69       91.21     12.58 o 
  -3   9  14       63.26       73.80     10.03 o 
  -2   9  14      139.80      148.27     12.96 o 
  -1   9  14      105.63      122.06     11.63 o 
   0   9  14      441.87      441.57     21.63 o 
   1   9  14      232.45      239.84     20.88 o 
   2   9  14        9.19       -8.53     12.97 o 
   3   9  14        0.96       -6.89     14.75 o 
   4   9  14      146.10      139.04     27.14 o 
   5   9  14       34.04       22.91     18.31 o 
  -8  10  14      252.74      221.58     23.42 o 
  -7  10  14      668.88      660.48     34.36 o 
  -6  10  14      433.62      406.20     44.70 o 
  -5  10  14        0.58       11.70     11.70 o 
  -4  10  14      384.26      373.32     33.90 o 
  -3  10  14      792.64      802.97     24.65 o 
  -2  10  14        0.10        3.47      7.55 o 
  -1  10  14      746.40      809.26     28.69 o 
   0  10  14      250.17      265.87     18.33 o 
   1  10  14      326.58      369.12     20.38 o 
   2  10  14      831.19      850.12     54.19 o 
   3  10  14       30.33       48.19     20.91 o 
   4  10  14       10.19      -10.82     13.57 o 
  -6  11  14      106.17       85.82     17.42 o 
  -5  11  14      337.81      356.43     26.99 o 
  -4  11  14       18.19       12.65     10.30 o 
  -3  11  14       55.62       59.36     12.31 o 
  -2  11  14      516.60      502.96     26.35 o 
  -1  11  14       34.35       32.33     11.65 o 
   0  11  14      613.16      608.92     25.91 o 
   1  11  14      132.90      144.96     15.43 o 
   2  11  14       44.27       54.59     11.88 o 
  -3  12  14      150.62      154.03     19.69 o 
  -2  12  14        2.56        4.66      9.70 o 
  -1  12  14      277.85      377.46     37.61 o 
 -12   1  15      144.82      153.95     28.33 o 
 -11   1  15      958.51     1075.81     58.36 o 
 -10   1  15     1035.50     1123.56     33.46 o 
  -9   1  15        4.98        9.84      9.41 o 
  -8   1  15      438.11      452.68     25.73 o 
  -7   1  15     3156.88     3066.79     71.33 o 
  -6   1  15      967.37      971.43     36.84 o 
  -5   1  15      654.57      624.70     29.31 o 
  -4   1  15     1272.17     1260.97     32.98 o 
  -3   1  15      172.04      166.71     11.95 o 
  -2   1  15      815.20      863.63     21.29 o 
  -1   1  15     1476.95     1538.04     28.79 o 
   0   1  15      726.31      781.80     63.27 o 
   1   1  15      147.17      195.34     14.80 o 
   2   1  15     2382.56     2528.23     62.21 o 
   3   1  15      794.28      841.14     34.19 o 
   4   1  15      133.31      156.78     17.83 o 
   5   1  15      376.59      366.72     24.84 o 
   6   1  15       32.24       25.12     11.29 o 
   7   1  15      178.92      184.22     20.64 o 
 -12   2  15        3.26       11.05     18.16 o 
 -11   2  15       99.05      134.81     21.91 o 
 -10   2  15       59.91       63.09     23.62 o 
  -9   2  15      117.50      120.03     15.92 o 
  -8   2  15       10.08       10.38     10.08 o 
  -7   2  15      558.99      567.62     29.07 o 
  -6   2  15      336.33      325.91     41.40 o 
  -5   2  15       19.22        5.40      8.02 o 
  -4   2  15      132.84      116.80     12.29 o 
  -3   2  15       55.08       46.05      7.91 o 
  -2   2  15       13.03       13.76      6.17 o 
  -1   2  15      420.93      429.54     19.58 o 
   0   2  15       10.31        7.63      7.42 o 
   1   2  15      168.10      177.36     20.01 o 
   2   2  15       58.81       62.52     16.13 o 
   3   2  15        9.75        7.92     10.46 o 
   4   2  15        7.47       17.03     10.60 o 
   5   2  15        0.42        1.59      9.03 o 
   6   2  15      113.25      118.83     17.34 o 
   7   2  15        1.08       -3.55     17.68 o 
 -11   3  15      724.83      837.19     53.74 o 
 -10   3  15     1100.56     1194.01     74.79 o 
  -9   3  15      296.30      301.73     18.40 o 
  -8   3  15       85.32       86.95     18.51 o 
  -7   3  15     3316.40     3354.00     75.74 o 
  -6   3  15     1784.77     1792.42     45.45 o 
  -5   3  15      724.43      708.71     25.51 o 
  -4   3  15     1151.74     1166.77     28.15 o 
  -3   3  15        4.94       -2.32      5.62 o 
  -2   3  15      564.79      592.77     19.91 o 
  -1   3  15      924.30      903.70     37.92 o 
   0   3  15       76.78       62.81     13.18 o 
   1   3  15     1551.02     1625.34     38.85 o 
   2   3  15     2241.87     2341.42     49.14 o 
   3   3  15      415.17      434.30     21.52 o 
   4   3  15       37.90       30.81     41.45 o 
   5   3  15      446.69      469.77     27.33 o 
   6   3  15      433.31      430.12     37.06 o 
   7   3  15        0.22       -5.72      9.61 o 
 -11   4  15        7.66        1.11     19.72 o 
 -10   4  15       48.88       67.18     22.32 o 
  -9   4  15       19.17       15.87     11.92 o 
  -8   4  15      123.08      102.67     13.03 o 
  -7   4  15       72.61       82.78     10.20 o 
  -6   4  15       41.64       50.80     10.52 o 
  -5   4  15      111.55      115.85     12.98 o 
  -4   4  15       35.21       34.83     14.95 o 
  -3   4  15        7.84        5.36      6.15 o 
  -2   4  15      443.97      471.21     36.55 o 
  -1   4  15       33.72       23.78      8.73 o 
   0   4  15     1019.63     1011.69     40.26 o 
   1   4  15       32.77       40.81     12.28 o 
   2   4  15      566.02      611.46     24.43 o 
   3   4  15        4.31       -7.14      7.14 o 
   4   4  15        0.71        5.96      8.02 o 
   5   4  15      272.94      264.30     22.70 o 
   6   4  15        1.31       17.25     11.32 o 
   7   4  15      174.89      186.03     20.88 o 
 -11   5  15      863.87      899.87     55.61 o 
 -10   5  15      522.26      496.19     41.48 o 
  -9   5  15       12.72       39.22     20.69 o 
  -8   5  15      244.32      229.53     14.32 o 
  -7   5  15     1254.60     1355.28     31.53 o 
  -6   5  15      994.66     1002.24     26.52 o 
  -5   5  15      580.49      601.48     24.04 o 
  -4   5  15     2175.79     2230.59     50.82 o 
  -3   5  15      139.16      137.16     11.68 o 
  -2   5  15      135.93      140.06     20.74 o 
  -1   5  15     1449.65     1534.91     38.48 o 
   0   5  15      588.97      587.11     42.64 o 
   1   5  15      530.46      524.72     43.56 o 
   2   5  15     1103.77     1117.79     68.90 o 
   3   5  15      110.18      126.97     13.59 o 
   4   5  15        5.20       17.40      8.62 o 
   5   5  15      205.64      226.43     27.25 o 
   6   5  15      102.05       96.51     16.68 o 
 -10   6  15        3.37      -15.27     15.27 o 
  -9   6  15       12.75       -6.57     10.56 o 
  -8   6  15      123.07      135.11     17.91 o 
  -7   6  15        0.82       -2.03      8.00 o 
  -6   6  15      355.44      324.78     16.39 o 
  -5   6  15       66.34       62.56      9.48 o 
  -4   6  15       57.30       40.42      8.45 o 
  -3   6  15      374.20      373.94     17.02 o 
  -2   6  15      471.97      466.45     21.40 o 
  -1   6  15       28.07       13.48      8.34 o 
   0   6  15      113.99      129.64     16.92 o 
   1   6  15       66.51       77.40     14.72 o 
   2   6  15       63.27       55.06     28.92 o 
   3   6  15       30.42       -3.26     10.26 o 
   4   6  15       48.85       24.78     16.09 o 
   5   6  15       40.03       42.56     12.68 o 
   6   6  15       35.47       55.46     14.94 o 
  -9   7  15       62.47       35.94     14.01 o 
  -8   7  15      413.19      440.67     27.82 o 
  -7   7  15     1572.06     1679.85     42.57 o 
  -6   7  15      130.30      140.44     14.68 o 
  -5   7  15      385.79      401.17     22.11 o 
  -4   7  15      224.56      225.55     14.04 o 
  -3   7  15      130.73      116.69     22.87 o 
  -2   7  15      113.06      109.75     15.78 o 
  -1   7  15     1027.03     1057.68     60.46 o 
   0   7  15      304.68      313.15     23.07 o 
   1   7  15      208.62      187.24     19.17 o 
   2   7  15     1086.50     1149.94     45.23 o 
   3   7  15      370.41      362.24     36.94 o 
   4   7  15        7.10        1.04     14.61 o 
   5   7  15      306.11      324.00     36.64 o 
  -9   8  15       97.09      117.38     23.43 o 
  -8   8  15       51.57       34.81     14.89 o 
  -7   8  15      152.34      157.33     19.61 o 
  -6   8  15      501.93      551.25     24.56 o 
  -5   8  15      114.68      127.25     14.12 o 
  -4   8  15      242.24      223.25     14.13 o 
  -3   8  15       41.58       25.53      8.01 o 
  -2   8  15      188.02      174.75     19.11 o 
  -1   8  15      284.76      304.15     23.34 o 
   0   8  15      100.39       98.20     26.77 o 
   1   8  15      312.02      318.04     23.83 o 
   2   8  15       24.72        0.82     15.64 o 
   3   8  15       16.60       12.68     17.94 o 
   4   8  15       24.86       46.34     21.50 o 
  -7   9  15     1062.85     1156.76     44.49 o 
  -6   9  15      311.13      271.59     23.62 o 
  -5   9  15        7.40       -3.57      7.84 o 
  -4   9  15      181.46      178.75     15.90 o 
  -3   9  15       49.22       49.51      9.78 o 
  -2   9  15      305.47      303.76     20.10 o 
  -1   9  15      876.64      923.48     41.54 o 
   0   9  15        2.22      -13.79     13.79 o 
   1   9  15      397.60      353.35     37.91 o 
   2   9  15      554.11      586.37     46.23 o 
   3   9  15      200.23      241.99     33.23 o 
  -6  10  15       57.63       47.82     15.01 o 
  -5  10  15      280.52      296.45     24.76 o 
  -4  10  15        3.04        2.18     10.79 o 
  -3  10  15      334.70      327.96     17.31 o 
  -2  10  15      107.42      104.06     12.14 o 
  -1  10  15        0.01       -6.42     10.36 o 
   0  10  15      203.66      247.85     33.67 o 
   1  10  15       58.02       35.74     21.28 o 
 -10   0  16      632.53      646.12     45.72 o 
  -9   0  16      331.37      342.27     34.72 o 
  -8   0  16      748.42      757.03     48.47 o 
  -7   0  16     1023.95     1004.06     54.96 o 
  -6   0  16      330.86      288.87     32.12 o 
  -5   0  16     1026.40     1134.17     58.53 o 
  -4   0  16      520.00      518.79     39.26 o 
  -3   0  16       16.93        9.56     12.23 o 
  -2   0  16      430.83      445.19     25.01 o 
  -1   0  16     2402.19     2579.90    105.88 o 
   0   0  16     1610.94     1711.76     50.41 o 
   1   0  16      832.01      933.97     50.93 o 
   2   0  16     1393.54     1495.06     66.44 o 
   3   0  16        4.98       -5.93     13.64 o 
   4   0  16      299.33      256.65     30.34 o 
   5   0  16       83.19      101.73     23.28 o 
   6   0  16       25.67       30.92     18.39 o 
 -11   1  16       37.47       23.87     19.13 o 
 -10   1  16       25.86       16.31     11.81 o 
  -9   1  16        5.24        2.00     10.97 o 
  -8   1  16       21.65       16.12     22.50 o 
  -7   1  16      134.73      136.11     19.43 o 
  -6   1  16      136.76      129.01     25.21 o 
  -5   1  16        0.15       -8.43      8.43 o 
  -4   1  16        5.27       -1.60      8.89 o 
  -3   1  16        0.13       -5.66      6.96 o 
  -2   1  16       21.64        7.61      7.53 o 
  -1   1  16      269.40      308.36     15.48 o 
   0   1  16       12.15       21.14     11.73 o 
   1   1  16      105.18      122.39     13.62 o 
   2   1  16        5.28       24.13     11.92 o 
   3   1  16        0.01       -9.07      9.07 o 
   4   1  16       30.47       35.17     12.19 o 
   5   1  16       55.03       51.68     12.81 o 
   6   1  16       72.93       77.03     18.20 o 
 -11   2  16      826.61      808.87     51.67 o 
 -10   2  16     1399.24     1435.13     87.68 o 
  -9   2  16       82.08      105.10     21.76 o 
  -8   2  16      340.43      337.09     24.02 o 
  -7   2  16     1738.94     1738.92     52.47 o 
  -6   2  16      348.20      318.07     26.19 o 
  -5   2  16     1551.81     1631.69     50.18 o 
  -4   2  16      596.87      550.17     37.05 o 
  -3   2  16      256.05      252.00     16.55 o 
  -2   2  16      596.40      582.26     25.82 o 
  -1   2  16     1148.14     1245.82     34.99 o 
   0   2  16      139.00      125.31     18.39 o 
   1   2  16      783.18      877.07     29.10 o 
   2   2  16     1842.80     1927.86     45.35 o 
   3   2  16      100.19       93.88     15.85 o 
   4   2  16       73.04       67.81     14.33 o 
   5   2  16      180.49      196.67     22.92 o 
   6   2  16       41.84       36.70     13.22 o 
 -10   3  16      129.91      136.45     25.44 o 
  -9   3  16       72.44       60.90     31.77 o 
  -8   3  16       20.93       10.67     15.64 o 
  -7   3  16       10.35       -0.55      9.86 o 
  -6   3  16       88.17       58.30     14.03 o 
  -5   3  16      151.54      186.67     15.29 o 
  -4   3  16        0.20       -1.37      7.12 o 
  -3   3  16      213.29      192.87     24.46 o 
  -2   3  16        4.22       -4.00      7.38 o 
  -1   3  16        7.11       -7.00      8.06 o 
   0   3  16       74.37       77.90     14.76 o 
   1   3  16        3.98       13.13     11.35 o 
   2   3  16       43.96       39.10     10.88 o 
   3   3  16       11.62       12.59      9.00 o 
   4   3  16       29.26       12.97     10.64 o 
   5   3  16        2.93        0.82     13.75 o 
   6   3  16       67.30       85.40     17.25 o 
 -10   4  16      791.21      922.04     56.19 o 
  -9   4  16      150.44      122.90     20.89 o 
  -8   4  16      231.89      258.30     21.82 o 
  -7   4  16     1457.07     1518.60     85.47 o 
  -6   4  16      296.01      293.07     18.48 o 
  -5   4  16     1282.40     1277.54     35.51 o 
  -4   4  16      768.04      795.28     27.87 o 
  -3   4  16      250.92      281.57     17.86 o 
  -2   4  16      754.87      738.56     27.03 o 
  -1   4  16      966.05      963.65     55.03 o 
   0   4  16      371.41      323.61     31.16 o 
   1   4  16     1003.86     1082.16     41.06 o 
   2   4  16      515.00      549.47     30.43 o 
   3   4  16        6.25        5.66      8.12 o 
   4   4  16        9.38       -3.67      7.77 o 
   5   4  16      364.03      349.88     21.31 o 
  -9   5  16        0.64       12.38     18.68 o 
  -8   5  16        3.45       -7.19      7.19 o 
  -7   5  16       70.30       81.74     17.80 o 
  -6   5  16       88.27       99.53     13.08 o 
  -5   5  16      246.37      264.39     17.72 o 
  -4   5  16        0.92       -1.68      8.13 o 
  -3   5  16      320.89      323.61     18.89 o 
  -2   5  16       11.78        3.33      7.99 o 
  -1   5  16      301.27      330.31     30.52 o 
   0   5  16      169.98      171.97     19.16 o 
   1   5  16       55.83       73.74     15.54 o 
   2   5  16       62.37       71.52     17.80 o 
   3   5  16        3.50       -5.29      9.07 o 
   4   5  16       77.82       90.18     13.20 o 
   5   5  16      170.84      166.99     31.78 o 
  -9   6  16       88.91       78.01     24.25 o 
  -8   6  16      363.64      360.89     21.35 o 
  -7   6  16      533.11      575.79     25.07 o 
  -6   6  16       42.13       31.88     10.58 o 
  -5   6  16      466.41      482.16     23.21 o 
  -4   6  16      595.97      590.47     24.97 o 
  -3   6  16       34.64       36.11     11.81 o 
  -2   6  16      277.18      272.73     22.40 o 
  -1   6  16     1957.03     1972.60     56.57 o 
   0   6  16      422.68      440.67     48.34 o 
   1   6  16      249.95      256.76     22.39 o 
   2   6  16      489.69      497.12     29.33 o 
   3   6  16        0.98       -3.64      9.92 o 
   4   6  16      154.89      180.06     29.51 o 
  -8   7  16        9.64        0.27     11.99 o 
  -7   7  16      250.55      285.78     23.79 o 
  -6   7  16      529.83      536.08     24.75 o 
  -5   7  16      113.51      122.53     14.08 o 
  -4   7  16       87.51      101.67     13.46 o 
  -3   7  16      126.59      136.87     14.61 o 
  -2   7  16      192.88      195.17     20.30 o 
  -1   7  16       89.66       94.70     16.31 o 
   0   7  16       46.58       31.09     14.90 o 
   1   7  16       12.52       16.11     11.74 o 
   2   7  16        1.52       -1.28     11.08 o 
   3   7  16       22.74        1.19     16.09 o 
  -7   8  16      729.32      781.90     37.21 o 
  -6   8  16       74.66       81.62     13.23 o 
  -5   8  16      194.46      205.00     17.33 o 
  -4   8  16      176.72      186.17     20.62 o 
  -3   8  16       40.31       30.46     17.23 o 
  -2   8  16      528.48      567.35     30.69 o 
  -1   8  16      497.04      526.66     30.05 o 
   0   8  16        8.53        7.66     11.74 o 
   1   8  16      245.76      215.53     31.74 o 
   2   8  16      644.78      674.17     51.13 o 
  -5   9  16       63.19       88.75     17.58 o 
  -4   9  16        8.48       16.71     10.02 o 
  -3   9  16      163.04      156.77     19.82 o 
  -2   9  16       64.04       58.23     24.10 o 
  -1   9  16       10.70       15.42     11.87 o 
   0   9  16      161.50      164.11     30.55 o 
  -9   1  17       89.12       87.03     16.31 o 
  -8   1  17      491.70      490.50     29.01 o 
  -7   1  17      286.51      289.52     23.52 o 
  -6   1  17        0.31        3.37      9.94 o 
  -5   1  17     1115.27     1198.88     78.70 o 
  -4   1  17      574.16      600.67     31.32 o 
  -3   1  17        4.84      -11.78     12.38 o 
  -2   1  17      739.72      807.68     30.05 o 
  -1   1  17     2234.37     2380.39     51.91 o 
   0   1  17       89.51       97.66     15.12 o 
   1   1  17      760.56      802.11     28.92 o 
   2   1  17      217.95      231.86     18.75 o 
   3   1  17      126.64      161.89     18.95 o 
   4   1  17      218.65      196.47     20.77 o 
  -9   2  17        1.25       -5.45     10.25 o 
  -8   2  17        0.10        4.99     11.10 o 
  -7   2  17        9.17       18.91     11.69 o 
  -6   2  17       34.48       28.74     12.26 o 
  -5   2  17       62.18       68.59     14.70 o 
  -4   2  17       14.31        9.23     15.05 o 
  -3   2  17       79.10       63.71     11.87 o 
  -2   2  17        2.06       -1.12      8.02 o 
  -1   2  17       31.85       22.49      9.50 o 
   0   2  17        0.92        4.29     10.03 o 
   1   2  17       56.46       66.10     11.92 o 
   2   2  17        5.96       -1.66      7.98 o 
   3   2  17        5.61       -4.83      8.49 o 
   4   2  17       42.56       47.13     13.83 o 
  -9   3  17       88.91       83.82     16.61 o 
  -8   3  17      448.00      400.70     62.06 o 
  -7   3  17      724.91      737.78     34.42 o 
  -6   3  17        3.58        3.88     10.42 o 
  -5   3  17     1667.04     1767.16     54.37 o 
  -4   3  17      298.01      281.25     18.39 o 
  -3   3  17      736.88      743.47     27.70 o 
  -2   3  17      900.74      869.56     30.16 o 
  -1   3  17      415.12      397.32     21.52 o 
   0   3  17       20.49       26.99     17.61 o 
   1   3  17      517.19      548.97     37.25 o 
   2   3  17      517.68      438.60     40.33 o 
   3   3  17       21.43       21.59      9.71 o 
   4   3  17       71.20       85.44     13.69 o 
  -8   4  17        5.40       -2.47     10.09 o 
  -7   4  17      115.53      120.21     19.06 o 
  -6   4  17       59.65       60.51     26.99 o 
  -5   4  17      131.38      118.54     14.43 o 
  -4   4  17       85.51       81.12     12.78 o 
  -3   4  17      118.82      105.96     13.85 o 
  -2   4  17      222.65      205.67     22.04 o 
  -1   4  17      128.65      158.78     19.44 o 
   0   4  17       51.49       34.32     14.01 o 
   1   4  17       35.77       31.20     12.77 o 
   2   4  17        0.04       11.33     11.79 o 
   3   4  17       78.01       94.20     17.20 o 
  -8   5  17      443.99      438.98     46.37 o 
  -7   5  17      171.98      163.91     19.65 o 
  -6   5  17       25.13       13.07      9.24 o 
  -5   5  17      601.96      654.11     26.89 o 
  -4   5  17     1046.15     1092.46     34.45 o 
  -3   5  17        0.04        4.28      9.23 o 
  -2   5  17      728.34      793.25     29.78 o 
  -1   5  17      761.37      789.18     36.16 o 
   0   5  17       73.96       47.39     14.54 o 
   1   5  17      289.87      285.92     23.86 o 
   2   5  17      185.22      184.19     20.62 o 
   3   5  17       55.26       76.80     16.59 o 
  -7   6  17        4.94       16.30     12.14 o 
  -6   6  17      507.15      507.54     36.15 o 
  -5   6  17      197.41      205.86     17.38 o 
  -4   6  17      186.49      203.90     17.42 o 
  -3   6  17      113.37      122.78     14.60 o 
  -2   6  17        3.05        0.56      8.73 o 
  -1   6  17       30.09       33.09     12.36 o 
   0   6  17       11.52        1.69     13.53 o 
   1   6  17       23.57        5.98     10.96 o 
   2   6  17        6.27       17.97     12.97 o 
  -6   7  17       13.84        7.90     11.79 o 
  -5   7  17      494.05      535.39     45.01 o 
  -4   7  17      405.80      468.12     23.91 o 
  -3   7  17       22.50       27.51     10.18 o 
  -2   7  17      485.93      452.28     37.75 o 
  -1   7  17      805.10      896.66     39.42 o 
   0   7  17       88.41       76.11     16.16 o 
   1   7  17      332.74      289.01     24.81 o 
  -3   8  17      225.82      243.34     18.75 o 
  -2   8  17       54.98       62.40     16.06 o 
  -8   0  18      353.61      321.87     35.98 o 
  -7   0  18        0.93       -8.97     14.61 o 
  -6   0  18       84.39      117.30     26.10 o 
  -5   0  18     1014.53      970.97     58.15 o 
  -4   0  18     1254.15     1411.62     71.17 o 
  -3   0  18        3.16       10.60     16.61 o 
  -2   0  18      941.17     1083.44     61.48 o 
  -1   0  18      789.88      851.26     54.93 o 
   0   0  18       17.34        7.65     11.60 o 
   1   0  18      314.33      304.50     24.72 o 
   2   0  18        1.31        6.40     11.59 o 
  -7   1  18        7.02        5.53     11.21 o 
  -6   1  18       51.27       55.59     14.66 o 
  -5   1  18       35.10        9.96     25.76 o 
  -4   1  18       42.18       31.79     13.17 o 
  -3   1  18       80.67       96.95     17.53 o 
  -2   1  18        5.57       -4.79     10.09 o 
  -1   1  18       33.58       48.20     12.57 o 
   0   1  18       30.15       17.07     10.03 o 
   1   1  18        8.88       14.90      8.42 o 
   2   1  18       24.82       17.50     10.00 o 
  -7   2  18      142.53      124.77     18.90 o 
  -6   2  18      267.08      312.33     25.49 o 
  -5   2  18     1088.38     1160.81     44.77 o 
  -4   2  18      320.61      315.56     33.27 o 
  -3   2  18      421.44      409.14     28.00 o 
  -2   2  18      727.47      746.51     28.75 o 
  -1   2  18      366.02      365.46     21.63 o 
   0   2  18        0.21       -0.53      8.42 o 
   1   2  18      338.77      355.95     26.38 o 
   2   2  18      151.80      143.13     28.44 o 
  -7   3  18        0.16      -10.12     10.12 o 
  -6   3  18       71.46       75.94     16.56 o 
  -5   3  18        0.02        4.56     11.23 o 
  -4   3  18       33.58       31.40     13.09 o 
  -3   3  18       35.82       34.13     11.28 o 
  -2   3  18       19.31       21.28     10.85 o 
  -1   3  18        2.88       -7.99      7.99 o 
   0   3  18        4.17       -5.75      9.37 o 
   1   3  18       92.71      101.98     17.34 o 
  -6   4  18      142.77      147.09     20.02 o 
  -5   4  18      993.75     1039.47     42.73 o 
  -4   4  18      290.37      263.09     19.09 o 
  -3   4  18      240.02      226.78     18.29 o 
  -2   4  18      507.20      482.30     28.51 o 
  -1   4  18       28.76       24.87     10.43 o 
   0   4  18        2.80       -3.29     10.44 o 
   1   4  18      246.82      244.66     23.12 o 
  -5   5  18        0.48       -4.95      8.44 o 
  -4   5  18      236.92      223.54     18.49 o 
  -3   5  18        8.94        0.30      9.92 o 
  -2   5  18      179.18      188.88     17.27 o 
  -1   5  18        0.37       -8.20      8.20 o 
   0   5  18       51.52       47.00     15.07 o 
  -4   1  19      619.53      694.99     36.38 o 
  -3   1  19      147.19      148.04     21.02 o 
  -2   1  19      372.99      338.79     27.13 o 
                                                 
